# Supplementary material for: Genome-Wide Distribution, Organisation and Functional Characterization of Disease Resistance and Defence Response Genes across Rice Species
Source: PLoS One. 2015 Apr 22;10(4):e0125964. doi: 10.1371/journal.pone.0125964 (PMC4406684; doi:10.1371/journal.pone.0125964)
Supplement: S1 Table — (XLS) [file pone.0125964.s016.xls]

## Sheet: R&DR-classwise
S1 Table- Position, orientation and annotation of disease resistance and defense response genes in three rice genomes
Oryza japonica
GENE-ID	Chromosome No.	Position	Orientation(6.1)	Function	Class	Expression
>11667.m00113	1	576491-575499	-	LRR	IV	Expressed
>11667.m00114	1	576981-575493	-	LRR	IV	Expressed
>11667.m00135	1	688792-691442	+	NBS-LRR	I	Unexpressed
>11667.m00139	1	720904-719630	-	NBS-LRR	I	Expressed
>11667.m00141	1	728081-729854	+	LRR-TM	III	Expressed
>11667.m00143	1	735026-736098	+	NBS-LRR	I	Expressed
>11667.m00144	1	737928-739894	+	LRR-TM	III	Expressed
>11667.m00145	1	742982-741881	-	NBS-LRR	I	Expressed
>11667.m00146	1	746497-747945	+	NBS-LRR	I	Expressed
>11667.m00149	1	767492-766382	-	NBS-LRR	I	Expressed
>11667.m00151	1	774739-773423	-	NBS-LRR	I	Expressed
>11667.m00165	1	839750-838809	-	NBS-LRR	I	Expressed
>11667.m00166	1	845199-846274	+	LRR-TM	III	Expressed
>11667.m00167	1	852373-851249	-	NBS-LRR	I	Expressed
>11667.m00168	1	858061-856957	-	NBS-LRR	I	Expressed
>11667.m00170	1	867004-868063	+	LRR-TM	III	Expressed
>11667.m00171	1	872534-871487	-	NBS-LRR	I	Expressed
>11667.m00178	1	911995-910857	-	NBS-LRR	I	Expressed
>11667.m00179	1	917597-918674	+	NBS-LRR	I	Expressed
>11667.m00185	1	954564-955639	+	NBS-LRR	I	Expressed
>11667.m00186	1	959626-958873	-	NBS-LRR	I	Expressed
>11667.m00187	1	960499-961577	+	NBS-LRR	I	Expressed
>11667.m00188	1	969665-968340	-	NBS-LRR	I	Expressed
>11667.m00190	1	984649-983510	-	NBS-LRR	I	Expressed
>11667.m00191	1	988572-989647	+	NBS-LRR	I	Expressed
>11667.m00193	1	995049-993910	-	NBS-LRR	I	Expressed
>11667.m00194	1	998895-999997	+	NBS-LRR	I	Expressed
>11667.m00322	1	1764034-1767601	+	LRR	IV	Expressed
>11667.m00392	1	2135108-2136293	+	LRR	IV	Expressed
>11667.m00393	1	2130673-2131744	+	LRR	IV	Expressed
>11667.m00493	1	2689923-2688195	-	LRR	IV	Expressed
>11667.m00517	1	2810340-2813112	+	LRR	IV	Unexpressed
>11667.m00524	1	2829325-2832076	+	LRR	IV	Expressed
>11667.m00526	1	2838979-2841745	+	LRR	IV	Expressed
>11667.m00528	1	2850954-2853675	+	LRR	IV	Expressed
>11667.m00584	1	3070085-3067071	-	LRR	IV	Expressed
>11667.m00599	1	3145622-3142659	-	LRR	IV	Expressed
>11667.m00604	1	3177040-3178602	+	LRR	IV	Expressed
>11667.m00605	1	3181139-3184207	+	LRR	IV	Expressed
>11667.m00607	1	3198166-3199010	+	LRR	IV	Expressed
>11667.m00608	1	3201953-3203252	+	LRR	IV	Expressed
>11667.m00611	1	3221303-3222605	+	LRR	IV	Expressed
>11667.m00614	1	3234987-3235938	+	LRR	IV	Unexpressed
>11667.m00619	1	3250204-3251724	+	LRR	IV	Unexpressed
>11667.m00620	1	3255284-3256749	+	LRR	IV	Expressed
>11667.m00621	1	3259927-3261454	+	LRR	IV	Expressed
>11667.m00622	1	3273480-3275150	+	LRR	IV	Expressed
>11667.m00624	1	3281999-3285353	+	LRR	IV	Expressed
>11667.m00664	1	3433339-3431586	-	LRR	IV	Expressed
>11667.m00692	1	3620523-3622645	+	LRR	IV	Expressed
>11667.m00699	1	3667066-3666476	-	LRR	IV	Expressed
>11667.m00700	1	3667073-3666525	-	LRR	IV	Expressed
>11667.m00796	1	4180188-4179248	-	LRR	IV	Expressed
>11667.m00876	1	4621380-4620678	-	LRR-TM	III	Expressed
>11667.m00918	1	4910871-4910725	-	LRR-TM	III	Expressed
>11667.m00949	1	5139747-5139503	-	NBS-LRR	I	Expressed
>11667.m01059	1	5816275-5815824	-	LRR	IV	Expressed
>11667.m01173	1	6541980-6541054	-	Defense	V	Expressed
>11667.m01177	1	6565185-6564788	-	Defense	V	Expressed
>11667.m01252	1	7080864-7083890	+	LRR	IV	Expressed
>11667.m01363	1	7738074-7740848	+	LRR	IV	Expressed
>11667.m01645	1	9295212-9297187	+	NBS-LRR	I	Expressed
>11667.m01737	1	9920474-9920260	-	LRR	IV	Expressed
>11667.m01803	1	10341520-10341002	-	Defense	V	Expressed
>11667.m01948	1	11207621-11208593	+	Defense	V	Expressed
>11667.m02033	1	11757448-11758539	+	Defense	V	Expressed
>11667.m02052	1	11855834-11857948	+	NBS-LRR	I	Unexpressed
>11667.m02413	1	13923615-13923053	-	LRR-TM	III	Expressed
>11667.m02476	1	14343429-14342418	-	NBS-LRR	I	Expressed
>11667.m02484	1	14438662-14437231	-	LRR	IV	Expressed
>11667.m03158	1	18406177-18404711	-	LRR	IV	Unexpressed
>11667.m03210	1	18670183-18672955	+	LRR	IV	Unexpressed
>11667.m03337	1	19456924-19455389	-	LRR-TM	III	Expressed
>11667.m03340	1	19476390-19476218	-	LRR-TM	III	Expressed
>11667.m03490	1	20328091-20330808	+	LRR	IV	Expressed
>11667.m03960	1	23284419-23285305	+	LRR	IV	Expressed
>11667.m04023	1	23634331-23630945	-	LRR	IV	Unexpressed
>11667.m04025	1	23641803-23638942	-	LRR	IV	Expressed
>11667.m04026	1	23649285-23647537	-	LRR	IV	Expressed
>11667.m04037	1	23745795-23746643	+	NBS-LRR	I	Expressed
>11667.m04039	1	23769071-23769680	+	LRR	IV	Unexpressed
>11667.m04041	1	23775458-23777519	+	LRR	IV	Expressed
>11667.m04079	1	23980743-23979866	-	LRR	IV	Expressed
>11667.m04211	1	24856377-24855012	-	LRR	IV	Unexpressed
>11667.m04278	1	25271792-25272462	+	Defense	V	Expressed
>11667.m04279	1	25271792-25272462	+	Defense	V	Expressed
>11667.m04383	1	25879589-25879160	-	LZ-NBS-LRR	II	Expressed
>11667.m04544	1	26884518-26885423	+	Defense	V	Expressed
>11667.m04862	1	28663531-28666363	+	LRR	IV	Expressed
>11667.m04863	1	28668654-28669741	+	LRR	IV	Expressed
>11667.m05022	1	29550728-29552068	+	LRR	IV	Expressed
>11667.m05039	1	29620177-29621276	+	Defense	V	Highly expressed
>11667.m05092	1	29930318-29926698	-	LRR	IV	Moderately expressed
>11667.m05189	1	30406015-30407379	+	LRR	IV	Expressed
>11667.m05300	1	31004982-31007866	+	LRR	IV	Expressed
>11667.m05301	1	31004985-31007787	+	LRR	IV	Moderately expressed
>11667.m05384	1	31432158-31430887	-	LRR	IV	Expressed
>11667.m05697	1	33210312-33211625	+	LRR-TM	III	Expressed
>11667.m05828	1	33949491-33948343	-	Defense	V	Moderately expressed
>11667.m05903	1	34381648-34382041	+	LRR	IV	Expressed
>11667.m05904	1	34381648-34382041	+	LRR	IV	Expressed
>11667.m06040	1	35082691-35081230	-	LRR	IV	Expressed
>11667.m06067	1	35228970-35230423	+	LRR-TM	III	Expressed
>11667.m06094	1	35408627-35410656	+	LZ-NBS-LRR	II	Expressed
>11667.m06219	1	36029445-36029051	-	Defense	V	Moderately expressed
>11667.m06350	1	36748780-36749933	+	LRR	IV	Moderately expressed
>11667.m06414	1	37183513-37183154	-	LZ-NBS-LRR	II	Expressed
>11667.m06415	1	37196019-37194766	-	LRR	IV	Expressed
>11667.m06422	1	37234809-37235300	+	Defense	V	Expressed
>11667.m06423	1	37238595-37239485	+	Defense	V	Expressed
>11667.m06429	1	37269909-37270978	+	Defense	V	Expressed
>11667.m06596	1	38112806-38115347	+	LRR	IV	Moderately expressed
>11667.m06623	1	38274603-38274212	-	LRR	IV	Expressed
>11667.m06633	1	38318063-38319957	+	LRR-TM	III	Expressed
>11667.m06706	1	38761220-38761904	+	LRR	IV	Expressed
>11667.m06708	1	38769324-38770751	+	LRR	IV	Expressed
>11667.m06714	1	38794795-38795634	+	LRR	IV	Expressed
>11667.m06831	1	39407999-39409314	+	LZ-NBS-LRR	II	Expressed
>11667.m06832	1	39407271-39409318	+	LZ-NBS-LRR	II	Expressed
>11667.m06943	1	40018650-40022534	+	LRR	IV	Expressed
>11667.m06980	1	40234618-40236146	+	LZ-NBS-LRR	II	Expressed
>11667.m07057	1	40786198-40785195	-	LRR-TM	III	Expressed
>11667.m07128	1	41150005-41147903	-	LRR	IV	Expressed
>11667.m07129	1	41159683-41156056	-	LRR	IV	Expressed
>11667.m07130	1	41159683-41156056	-	LRR	IV	Expressed
>11667.m07153	1	41346202-41347330	+	Defense	V	Highly expressed
>11667.m07154	1	41348921-41350075	+	Defense	V	Highly expressed
>11667.m07155	1	41348895-41350075	+	Defense	V	Highly expressed
>11667.m07158	1	41364389-41365322	+	Defense	V	Highly expressed
>11667.m07160	1	41369909-41370851	+	Defense	V	Highly expressed
>11667.m07161	1	41374233-41375254	+	Defense	V	Highly expressed
>11667.m07168	1	41398080-41396771	-	Defense	V	Moderately expressed
>11667.m07186	1	41524680-41525372	+	Defense	V	Moderately expressed
>11667.m07188	1	41533443-41532515	-	Defense	V	Highly expressed
>11667.m07189	1	41536870-41535934	-	Defense	V	Moderately expressed
>11667.m07190	1	41539853-41538818	-	Defense	V	Highly expressed
>11667.m07202	1	41592274-41591186	-	Defense	V	Highly expressed
>11667.m07203	1	41597346-41596395	-	Defense	V	Highly expressed
>11667.m07204	1	41602510-41603609	+	Defense	V	Highly expressed
>11667.m07295	1	42184830-42186638	+	LRR	IV	Expressed
>11667.m07387	1	42618412-42617449	-	LRR	IV	Expressed
>11667.m07409	1	42719585-42719921	+	LRR	IV	Unexpressed
>11667.m07458	1	42980903-42980459	-	LRR-TM	III	Expressed
>11668.m00076	2	405153-404247	-	LRR-TM	III	Expressed
>11668.m00084	2	442445-445491	+	LRR	IV	Expressed
>11668.m00119	2	640324-638033	-	LRR	IV	Expressed
>11668.m00125	2	677116-677519	+	Defense	V	Moderately expressed
>11668.m00125	2	677116-677494	+	Defense	V	Moderately expressed
>11668.m00160	2	884324-886470	+	LRR	IV	Highly expressed
>11668.m00176	2	969819-971527	+	NBS-LRR	I	Expressed
>11668.m00179	2	993559-995506	+	NBS-LRR	I	Expressed
>11668.m00180	2	1001424-1003222	+	NBS-LRR	I	Expressed
>11668.m00193	2	1056613-1056427	-	LRR-TM	III	Expressed
>11668.m00240	2	1237099-1237822	+	Defense	V	Expressed
>11668.m00390	2	2011707-2015424	+	NBS-LRR	I	Expressed
>11668.m00404	2	2099384-2100502	+	Defense	V	Expressed
>11668.m00507	2	2757691-2758081	+	LZ-NBS-LRR	II	Expressed
>11668.m00513	2	2785508-2787580	+	NBS-LRR	I	Expressed
>11668.m00518	2	2825057-2824585	-	Defense	V	Expressed
>11668.m00605	2	3285240-3283759	-	LRR-TM	III	Expressed
>11668.m00610	2	3333605-3335806	+	LRR	IV	Unexpressed
>11668.m00742	2	4080868-4079845	-	LRR-TM	III	Expressed
>11668.m00902	2	5051394-5048653	-	NBS-LRR	I	Expressed
>11668.m00935	2	5263885-5260612	-	LRR	IV	Expressed
>11668.m01000	2	5614433-5612791	-	Defense	V	Expressed
>11668.m01004	2	5630872-5628117	-	LRR	IV	Highly expressed
>11668.m01086	2	6183755-6187027	+	LRR	IV	Expressed
>11668.m01092	2	6212210-6209186	-	LRR	IV	Expressed
>11668.m01095	2	6231985-6229222	-	LRR	IV	Expressed
>11668.m01097	2	6250599-6247572	-	LRR	IV	Expressed
>11668.m01098	2	6256373-6254346	-	LRR	IV	Unexpressed
>11668.m01135	2	6469090-6471946	+	LRR-TM	III	Expressed
>11668.m01137	2	6480097-6477524	-	LRR-TM	III	Expressed
>11668.m01139	2	6486045-6488699	+	LRR-TM	III	Expressed
>11668.m01140	2	6492651-6494501	+	LRR	IV	Expressed
>11668.m01154	2	6573461-6572766	-	LRR-TM	III	Moderately expressed
>11668.m01237	2	7155737-7154841	-	LRR	IV	Expressed
>11668.m01238	2	7164822-7166406	+	LRR	IV	Expressed
>11668.m01239	2	7175908-7173283	-	LRR	IV	Expressed
>11668.m01247	2	7224467-7221833	-	LRR	IV	Expressed
>11668.m01274	2	7438310-7435448	+	LRR-TM	III	Moderately expressed
>11668.m01510	2	9142456-9143552	+	NBS-LRR	I	Expressed
>11668.m01528	2	9238437-9239229	-	NBS-LRR	I	Unexpressed
>11668.m01632	2	9924519-9922745	-	NBS-LRR	I	Unexpressed
>11668.m01634	2	9928188-9927376	-	NBS-LRR	I	Expressed
>11668.m01644	2	10013468-10010586	+	LRR	IV	Expressed
>11668.m01677	2	10240108-10239686	+	LRR	IV	Unexpressed
>11668.m01708	2	10437450-10437720	+	LRR	IV	Unexpressed
>11668.m01716	2	10490444-10491964	-	NBS-LRR	I	Expressed
>11668.m01761	2	10778436-10777413	-	NBS-LRR	I	Expressed
>11668.m01903	2	11707070-11702990	-	LZ-NBS-LRR	II	Unexpressed
>11668.m01904	2	11704954-11702990	-	LZ-NBS-LRR	II	Expressed
>11668.m01934	2	11896090-11895621	-	LRR	IV	Expressed
>11668.m01963	2	12066584-12065351	+	LRR	IV	Unexpressed
>11668.m02533	2	15822868-15822565	+	LRR	IV	Unexpressed
>11668.m02615	2	16401151-16402242	+	LRR	IV	Unexpressed
>11668.m02863	2	17904762-17908783	+	NBS-LRR	I	Unexpressed
>11668.m02871	2	17969940-17971792	+	LZ-NBS-LRR	II	Unexpressed
>11668.m02903	2	18167489-18169115	+	LRR	IV	Expressed
>11668.m02942	2	18443842-18444624	-	LRR-TM	III	Unexpressed
>11668.m03043	2	19094134-19093755	+	NBS-LRR	I	Expressed
>11668.m03109	2	19615229-19616268	+	Defense	V	Moderately expressed
>11668.m03264	2	20661515-20662944	-	LRR	IV	Expressed
>11668.m03277	2	20741189-20740839	+	LRR-TM	III	Unexpressed
>11668.m03340	2	21162046-21164084	-	NBS-LRR	I	Expressed
>11668.m03611	2	22817309-22816205	+	LRR-TM	III	Unexpressed
>11668.m03634	2	22974701-22975631	+	LRR	IV	Expressed
>11668.m03674	2	23207513-23208959	-	NBS-LRR	I	Expressed
>11668.m03746	2	23608301-23606150	+	LRR	IV	Expressed
>11668.m03756	2	23671698-23672157	-	LRR	IV	Expressed
>11668.m03769	2	23737699-23737138	+	Defense	V	Expressed
>11668.m03804	2	23947057-23948421	-	LRR	IV	Expressed
>11668.m03841	2	24167557-24167191	-	LRR	IV	Unexpressed
>11668.m03842	2	24161637-24160960	+	LRR	IV	Moderately expressed
>11668.m03861	2	24287266-24288090	+	LRR	IV	Moderately expressed
>11668.m03866	2	24309891-24312462	+	LRR-TM	III	Unexpressed
>11668.m03867	2	24317960-24318620	+	LRR	IV	Expressed
>11668.m03868	2	24322106-24324753	+	LRR-TM	III	Unexpressed
>11668.m03869	2	24322107-24324753	+	LRR-TM	III	Expressed
>11668.m03873	2	24345177-24347782	+	LRR-TM	III	Expressed
>11668.m03874	2	24345177-24347782	+	LRR-TM	III	Moderately expressed
>11668.m03875	2	24344861-24347782	+	LRR-TM	III	Moderately expressed
>11668.m03877	2	24366937-24368621	+	LRR	IV	Moderately expressed
>11668.m03878	2	24366943-24367967	-	LRR	IV	Highly expressed
>11668.m04001	2	25173832-25170305	+	LRR	IV	Highly expressed
>11668.m04050	2	25482215-25484827	-	LRR-TM	III	Expressed
>11668.m04143	2	26048295-26046964	+	LRR	IV	Expressed
>11668.m04151	2	26138085-26138780	+	LZ-NBS-LRR	II	Expressed
>11668.m04421	2	27831765-27832724	+	LRR-TM	III	Expressed
>11668.m04528	2	28549925-28550365	+	LRR	IV	Expressed
>11668.m04838	2	30376791-30377331	+	LZ-NBS-LRR	II	Expressed
>11668.m04872	2	30570546-30571066	+	Defense	V	Moderately expressed
>11668.m04918	2	30836118-30836539	-	Defense	V	Expressed
>11668.m05220	2	32563936-32562575	-	Defense	V	Expressed
>11668.m05671	2	35104018-35102960	-	NBS-LRR	I	Moderately expressed
>11668.m05745	2	35493816-35492977	-	LRR	IV	Expressed
>11668.m05753	2	35518474-35517888	+	LRR	IV	Expressed
>11668.m05814	2	35815817-35816966	+	LRR-TM	III	Expressed
>11669.m00045	3	293445-292731	-	LRR	IV	Expressed
>11669.m00260	3	1409018-1410746	+	LRR-TM	III	Expressed
>11669.m00272	3	1456578-1457333	+	LRR-TM	III	Expressed
>11669.m00285	3	1514262-1513645	-	LRR-TM	III	Expressed
>11669.m00291	3	1561278-1562380	+	LRR	IV	Expressed
>11669.m00343	3	1860140-1860782	+	Defense	V	Expressed
>11669.m00458	3	2497894-2494802	-	LRR	IV	Moderately expressed
>11669.m00559	3	3056767-3055515	-	LRR	IV	Expressed
>11669.m00677	3	3656810-3656130	-	LRR-TM	III	Expressed
>11669.m00722	3	3865683-3865925	+	LZ-NBS-LRR	II	Expressed
>11669.m00787	3	4177324-4178249	+	LRR-TM	III	Expressed
>11669.m00831	3	4401546-4401941	+	LRR	IV	Expressed
>11669.m00838	3	4434067-4434609	+	LRR	IV	Moderately expressed
>11669.m00888	3	4703977-4702821	-	LRR	IV	Expressed
>11669.m01084	3	5840202-5839929	-	LRR	IV	Expressed
>11669.m01086	3	5856155-5856463	+	LRR	IV	Expressed
>11669.m01171	3	6370766-6372024	+	Defense	V	Expressed
>11669.m01173	3	6384138-6382698	-	LRR	IV	Moderately expressed
>11669.m01182	3	6433856-6435440	+	LRR	IV	Expressed
>11669.m01230	3	6766620-6766030	-	LRR-TM	III	Moderately expressed
>11669.m01236	3	6807237-6804729	-	LRR	IV	Expressed
>11669.m01249	3	6930930-6931382	+	LZ-NBS-LRR	II	Expressed
>11669.m01272	3	7066307-7065549	-	Defense	V	Expressed
>11669.m01355	3	7486234-7485476	-	LRR-TM	III	Expressed
>11669.m01382	3	7625953-7626925	+	Defense	V	Expressed
>11669.m01383	3	7625966-7626711	+	Defense	V	Expressed
>11669.m01614	3	8895718-8895124	-	LRR-TM	III	Moderately expressed
>11669.m01687	3	9296539-9296127	-	LRR-TM	III	Expressed
>11669.m01836	3	10163616-10164409	+	LRR-TM	III	Expressed
>11669.m01859	3	10292104-10291207	-	LRR	IV	Expressed
>11669.m01878	3	10377274-10378307	+	Defense	V	Expressed
>11669.m02172	3	12103449-12102803	-	Defense	V	Expressed
>11669.m02174	3	12121029-12121826	+	LRR-TM	III	Moderately expressed
>11669.m02175	3	12121029-12121826	+	LRR-TM	III	Expressed
>11669.m02230	3	12412079-12413818	+	LRR	IV	Expressed
>11669.m02262	3	12632998-12629423	-	LRR-TM	III	Expressed
>11669.m02319	3	12940684-12941130	+	Defense	V	Moderately expressed
>11669.m02526	3	14206893-14207430	+	LRR-TM	III	Expressed
>11669.m02615	3	14764369-14765335	+	Defense	V	Expressed
>11669.m02616	3	14764369-14765047	+	Defense	V	Expressed
>11669.m02654	3	14969657-14969727	+	Defense	V	Expressed
>11669.m02858	3	16069652-16071130	+	Defense	V	Unexpressed
>11669.m02859	3	16074575-16074208	-	LRR	IV	Expressed
>11669.m02880	3	16226841-16226305	-	LRR	IV	Moderately expressed
>11669.m02958	3	16748676-16748152	-	LRR-TM	III	Unexpressed
>11669.m03072	3	17389666-17390646	+	Defense	V	Expressed
>11669.m03262	3	18408845-18409363	+	LRR	IV	Moderately expressed
>11669.m03301	3	18636866-18637292	+	LRR	IV	Expressed
>11669.m03396	3	19145767-19147437	+	LZ-NBS-LRR	II	Moderately expressed
>11669.m03980	3	22348899-22346242	-	NBS-LRR	I	Expressed
>11669.m03993	3	22422874-22422514	-	Defense	V	Expressed
>11669.m04311	3	24195130-24195472	+	LRR	IV	Moderately expressed
>11669.m04316	3	24226009-24224451	-	LRR-TM	III	Expressed
>11669.m04431	3	25041209-25040400	-	LRR-TM	III	Expressed
>11669.m04527	3	25623707-25625092	+	Defense	V	Expressed
>11669.m04584	3	25971486-25970368	-	Defense	V	Expressed
>11669.m04595	3	26031819-26031369	-	Defense	V	Moderately expressed
>11669.m04654	3	26332395-26334458	+	NBS-LRR	I	Expressed
>11669.m04666	3	26402918-26402020	-	Defense	V	Expressed
>11669.m04905	3	27832996-27831473	-	LRR	IV	Expressed
>11669.m05059	3	28635447-28634542	-	LRR-TM	III	Unexpressed
>11669.m05167	3	29307505-29308846	+	Defense	V	Expressed
>11669.m05168	3	29307510-29308846	+	Defense	V	Expressed
>11669.m05317	3	30175476-30174726	-	Defense	V	Expressed
>11669.m05318	3	30175476-30174726	-	Defense	V	Moderately expressed
>11669.m05449	3	30849474-30850212	+	Defense	V	Moderately expressed
>11669.m05450	3	30849474-30850212	+	Defense	V	Moderately expressed
>11669.m05451	3	30845926-30847112	+	Defense	V	Moderately expressed
>11669.m05856	3	32964823-32966126	+	Defense	V	Moderately expressed
>11669.m05864	3	32993252-32993720	+	LRR-TM	III	Moderately expressed
>11669.m05865	3	32993252-32993720	+	LRR-TM	III	Moderately expressed
>11669.m05994	3	33618798-33619402	+	LRR-TM	III	Moderately expressed
>11669.m06295	3	35019170-35019987	+	Defense	V	Moderately expressed
>11669.m06438	3	35554049-35552664	-	Defense	V	Expressed
>11670.m00089	4	545688-544847	-	LRR-TM	III	Expressed
>11670.m00149	4	889756-887474	-	LRR	IV	Expressed
>11670.m00156	4	925566-922508	-	LRR	IV	Unexpressed
>11670.m00159	4	943498-941840	-	LRR	IV	Unexpressed
>11670.m00199	4	1161018-1162260	+	LRR	IV	Unexpressed
>11670.m00225	4	1327628-1325206	-	LRR	IV	Expressed
>11670.m00343	4	2030497-2033357	+	LRR	IV	Moderately expressed
>11670.m00748	4	4469116-4466250	-	LRR	IV	Moderately expressed
>11670.m00750	4	4483773-4481301	-	LRR	IV	Expressed
>11670.m01115	4	6888363-6886035	-	LRR	IV	Expressed
>11670.m01153	4	7086229-7088035	+	LRR	IV	Unexpressed
>11670.m01328	4	8164374-8162024	-	LRR	IV	Unexpressed
>11670.m01387	4	8503235-8505791	+	LRR	IV	Unexpressed
>11670.m01388	4	8510504-8512829	+	LRR	IV	Expressed
>11670.m02040	4	12503632-12500266	-	LRR	IV	Expressed
>11670.m02079	4	12711168-12710814	-	LRR	IV	Expressed
>11670.m02124	4	12992475-12989259	-	LRR	IV	Expressed
>11670.m02476	4	15364758-15362445	-	LRR	IV	Expressed
>11670.m02664	4	16498484-16495768	-	LRR	IV	Unexpressed
>11670.m02848	4	17741891-17741478	-	NBS-LRR	I	Expressed
>11670.m02849	4	17768027-17768304	+	NBS-LRR	I	Expressed
>11670.m02922	4	18222377-18221183	-	Defense	V	Unexpressed
>11670.m03155	4	19731693-19728305	-	LRR	IV	Expressed
>11670.m03215	4	20077988-20077414	-	LRR-TM	III	Expressed
>11670.m03223	4	20113164-20112290	-	LRR-TM	III	Expressed
>11670.m03399	4	21226528-21229202	+	LRR	IV	Expressed
>11670.m03826	4	23681153-23682076	+	LRR	IV	Unexpressed
>11670.m03866	4	23848820-23850790	+	LRR	IV	Expressed
>11670.m03972	4	24357186-24359942	+	LRR	IV	Expressed
>11670.m03999	4	24503335-24502571	-	Defense	V	Expressed
>11670.m04005	4	24524189-24523603	-	Defense	V	Moderately expressed
>11670.m04092	4	24942116-24941616	-	LRR	IV	Moderately expressed
>11670.m04093	4	24942120-24941616	-	LRR	IV	Moderately expressed
>11670.m04094	4	24942120-24941616	-	LRR	IV	Moderately expressed
>11670.m04095	4	24942348-24941616	-	LRR	IV	Moderately expressed
>11670.m04096	4	24942049-24941618	-	LRR	IV	Moderately expressed
>11670.m04097	4	24943496-24943007	-	LRR	IV	Moderately expressed
>11670.m04201	4	25525152-25523169	-	NBS-LRR	I	Expressed
>11670.m04454	4	26939643-26940374	+	LZ-NBS-LRR	II	Unexpressed
>11670.m04508	4	27249370-27246535	-	NBS-LRR	I	Expressed
>11670.m04785	4	28897869-28899712	+	LRR	IV	Expressed
>11670.m05043	4	30368902-30368098	-	LRR	IV	Expressed
>11670.m05171	4	31239990-31237071	-	LRR	IV	Expressed
>11670.m05191	4	31369223-31370887	+	NBS-LRR	I	Moderately expressed
>11670.m05194	4	31380040-31381167	+	NBS-LRR	I	Expressed
>11670.m05197	4	31393208-31395031	+	NBS-LRR	I	Expressed
>11670.m05200	4	31420296-31422239	+	NBS-LRR	I	Expressed
>11670.m05455	4	32779589-32781889	+	LRR	IV	Expressed
>11670.m05457	4	32790475-32792578	+	LRR	IV	Expressed
>11670.m05697	4	34117340-34113670	-	LRR	IV	Expressed
>11670.m05700	4	34147099-34144633	-	LRR	IV	Expressed
>11670.m05886	4	35102662-35103465	+	Defense	V	Expressed
>11682.m00132	5	640625-639550	-	LRR-TM	III	Expressed
>11682.m00410	5	2217684-2218599	+	Defense	V	Moderately expressed
>11682.m00466	5	2572366-2573129	+	LRR-TM	III	Expressed
>11682.m00467	5	2572366-2573129	+	LRR-TM	III	Expressed
>11682.m00527	5	2893914-2893175	-	LRR	IV	Expressed
>11682.m00572	5	3156972-3156521	-	LRR	IV	Expressed
>11682.m00739	5	4173060-4175762	+	LRR	IV	Unexpressed
>11682.m00747	5	4213499-4216652	+	LRR	IV	Expressed
>11682.m00849	5	4815109-4813962	-	LRR	IV	Moderately expressed
>11682.m01089	5	6535371-6535624	+	LRR-TM	III	Expressed
>11682.m01110	5	6668699-6668304	-	LRR-TM	III	Expressed
>11682.m01150	5	6938650-6938033	-	LRR	IV	Expressed
>11682.m01151	5	6942778-6941837	-	Defense	V	Expressed
>11682.m01469	5	8903717-8902460	-	Defense	V	Expressed
>11682.m01477	5	8948224-8949283	+	Defense	V	Highly expressed
>11682.m01480	5	8959344-8960494	+	Defense	V	Highly expressed
>11682.m01484	5	8981722-8982853	+	Defense	V	Moderately expressed
>11682.m01535	5	9327751-9328282	+	LRR-TM	III	Moderately expressed
>11682.m01559	5	9471004-9471359	+	LRR-TM	III	Expressed
>11682.m01575	5	9594843-9595397	+	LRR-TM	III	Moderately expressed
>11682.m01652	5	10112883-10112428	-	LRR	IV	Moderately expressed
>11682.m01653	5	10112769-10112311	-	LRR	IV	Expressed
>11682.m01654	5	10112877-10112428	-	LRR	IV	Expressed
>11682.m01655	5	10114063-10113600	-	LRR	IV	Expressed
>11682.m01656	5	10114063-10113202	-	LRR	IV	Expressed
>11682.m02131	5	13215538-13214713	-	NBS-LRR	I	Expressed
>11682.m02210	5	13781730-13782255	+	LRR-TM	III	Expressed
>11682.m02365	5	14784315-14784564	+	LRR-TM	III	Expressed
>11682.m02495	5	15501387-15502945	+	LRR-TM	III	Expressed
>11682.m02862	5	17868554-17869621	+	LRR-TM	III	Expressed
>11682.m02890	5	18047432-18046023	-	Defense	V	Expressed
>11682.m02891	5	18047116-18046018	-	Defense	V	Highly expressed
>11682.m02939	5	18336333-18340661	+	LRR	IV	Highly expressed
>11682.m03001	5	18695569-18697712	+	LRR-TM	III	Unexpressed
>11682.m03096	5	19340339-19340903	+	LRR-TM	III	Expressed
>11682.m03098	5	19350673-19351075	+	Defense	V	Expressed
>11682.m03099	5	19353042-19353241	+	Defense	V	Expressed
>11682.m03101	5	19364677-19365358	+	Defense	V	Expressed
>11682.m03102	5	19373589-19374208	+	Defense	V	Moderately expressed
>11682.m03103	5	19383459-19383953	+	Defense	V	Moderately expressed
>11682.m03104	5	19387217-19386450	-	LRR	IV	Moderately expressed
>11682.m03107	5	19404823-19405372	+	Defense	V	Expressed
>11682.m03108	5	19407710-19407991	+	Defense	V	Expressed
>11682.m03131	5	19571867-19571900		Defense	V	Expressed
>11682.m03132	5	19571985-19573298	+	Defense	V	Expressed
>11682.m03133	5	19577136-19577678	+	Defense	V	Expressed
>11682.m03165	5	19766046-19768314	+	LRR	IV	Expressed
>11682.m03166	5	19766638-19768311	+	LRR	IV	Expressed
>11682.m03222	5	20203954-20201251	-	NBS-LRR	I	Expressed
>11682.m03314	5	20787799-20788533	+	LRR	IV	Expressed
>11682.m03416	5	21282567-21282098	-	LRR-TM	III	Moderately expressed
>11682.m03480	5	21638365-21636772	-	Defense	V	Expressed
>11682.m03487	5	21659889-21660161	+	LZ-NBS-LRR	II	Expressed
>11682.m03488	5	21659889-21660161	+	LZ-NBS-LRR	II	Expressed
>11682.m03542	5	22000058-22001281	+	LRR	IV	Expressed
>11682.m03738	5	23051218-23050334	-	LRR	IV	Moderately expressed
>11682.m03739	5	23051218-23050334	-	LRR	IV	Expressed
>11682.m03740	5	23051218-23050336	-	LRR	IV	Expressed
>11682.m03761	5	23194512-23192370	-	LZ-NBS-LRR	II	Expressed
>11682.m03788	5	23369612-23368325	-	LRR-TM	III	Expressed
>11682.m03790	5	23375717-23375235	-	LRR-TM	III	Expressed
>11682.m03809	5	23463215-23464676	+	LRR	IV	Unexpressed
>11682.m03943	5	24087053-24086755	-	LRR	IV	Expressed
>11682.m03950	5	24121866-24125328	+	NBS-LRR	I	Expressed
>11682.m03952	5	24134633-24136469	+	NBS-LRR	I	Expressed
>11682.m03988	5	24310944-24312106	+	Defense	V	Expressed
>11682.m04278	5	25963039-25960455	-	LRR	IV	Expressed
>11682.m04303	5	26104348-26104828	+	LRR	IV	Moderately expressed
>11682.m04353	5	26295870-26294505	-	LRR	IV	Unexpressed
>11682.m04774	5	28428862-28428022	-	LRR	IV	Expressed
>11682.m04823	5	28671328-28671594	+	LZ-NBS-LRR	II	Expressed
>11682.m04892	5	29069181-29068436	-	LZ-NBS-LRR	II	Unexpressed
>11682.m04923	5	29244688-29246028	+	LRR	IV	Unexpressed
>11682.m04957	5	29422034-29422453	+	LRR-TM	III	Expressed
>11680.m00327	6	1690886-1692552	+	Defense	V	Unexpressed
>11680.m00328	6	1690886-1692182	+	Defense	V	Expressed
>11680.m00357	6	1865353-1866231	+	LRR	IV	Expressed
>11680.m00403	6	2097814-2094929	-	LRR	IV	Expressed
>11680.m00405	6	2109064-2106122	-	LRR	IV	Expressed
>11680.m00406	6	2114498-2111548	-	LRR	IV	Expressed
>11680.m00469	6	2412775-2415664	+	NBS-LRR	I	Expressed
>11680.m00581	6	2974862-2972836	-	NBS-LRR	I	Expressed
>11680.m00583	6	2986480-2984134	-	NBS-LRR	I	Expressed
>11680.m00631	6	3236310-3234340	-	LZ-NBS-LRR	II	Expressed
>11680.m00632	6	3243187-3241179	-	LZ-NBS-LRR	II	Expressed
>11680.m00634	6	3263761-3263020	-	LRR-TM	III	Expressed
>11680.m00660	6	3417047-3417592	+	LRR	IV	Expressed
>11680.m00706	6	3660173-3659628	-	LRR	IV	Expressed
>11680.m00767	6	3957663-3956397	-	LRR	IV	Unexpressed
>11680.m01365	6	7670891-7670541	-	Defense	V	Expressed
>11680.m01595	6	9149342-9146432	-	LRR	IV	Expressed
>11680.m01618	6	9289966-9290112	+	LRR	IV	Expressed
>11680.m01668	6	9717696-9715211	-	NBS-LRR	I	Expressed
>11680.m01689	6	9857170-9856822	-	Defense	V	Unexpressed
>11680.m01719	6	10003659-10005431	+	LRR-TM	III	Expressed
>11680.m01780	6	10376198-10379262	+	NBS-LRR	I	Expressed
>11680.m01782	6	10386665-10389466	+	NBS-LRR	I	Expressed
>11680.m01783	6	10397214-10398254	+	NBS-LRR	I	Unexpressed
>11680.m01784	6	10407233-10409141	+	NBS-LRR	I	Unexpressed
>11680.m01785	6	10424267-10426558	+	NBS-LRR	I	Unexpressed
>11680.m01789	6	10447679-10448986	+	NBS-LRR	I	Unexpressed
>11680.m02253	6	13382650-13385707	+	Defense	V	Expressed
>11680.m02279	6	13540655-13543328	+	LRR	IV	Expressed
>11680.m02469	6	14647092-14646301	-	Defense	V	Expressed
>11680.m03283	6	19813316-19813911	+	Defense	V	Expressed
>11680.m03512	6	21254245-21256969	+	LRR	IV	Expressed
>11680.m03513	6	21254554-21256969	+	LRR	IV	Moderately expressed
>11680.m03518	6	21278313-21279522	+	LRR	IV	Moderately expressed
>11680.m03662	6	22311815-22312274	+	LRR-TM	III	Expressed
>11680.m03678	6	22378279-22377353	-	LRR	IV	Moderately expressed
>11680.m03732	6	22713669-22710578	-	LRR	IV	Unexpressed
>11680.m03747	6	22810203-22811759	+	LRR-TM	III	Expressed
>11680.m03757	6	22862201-22865162	+	LRR	IV	Expressed
>11680.m03762	6	22937993-22939810	+	LRR	IV	Expressed
>11680.m03763	6	22950399-22953381	+	LRR-TM	III	Expressed
>11680.m03765	6	22957564-22960597	+	LRR-TM	III	Expressed
>11680.m03767	6	22968125-22971152	+	LRR-TM	III	Expressed
>11680.m03774	6	23004344-23007374	+	LRR	IV	Expressed
>11680.m03776	6	23016864-23019302	+	LRR	IV	Expressed
>11680.m03781	6	23051319-23048806	-	LRR	IV	Expressed
>11680.m03791	6	23093021-23096081	+	LRR	IV	Unexpressed
>11680.m03795	6	23130806-23132010	+	LRR	IV	Expressed
>11680.m03804	6	23187450-23186197	-	Defense	V	Expressed
>11680.m03834	6	23356436-23354098	-	NBS-LRR	I	Expressed
>11680.m03936	6	24033791-24035533	+	LRR	IV	Expressed
>11680.m03937	6	24043672-24043505	-	LRR-TM	III	Moderately expressed
>11680.m03951	6	24127110-24128154	+	Defense	V	Expressed
>11680.m04062	6	24865900-24869439	+	LRR	IV	Expressed
>11680.m04138	6	25347294-25346189	-	LRR	IV	Expressed
>11680.m04289	6	26281586-26283670	+	LRR	IV	Expressed
>11680.m04428	6	27229064-27229536	+	LRR	IV	Expressed
>11680.m04459	6	27383881-27384927	+	LRR-TM	III	Expressed
>11680.m04497	6	27621773-27625273	+	LRR-TM	III	Expressed
>11680.m04704	6	28824908-28825622	+	Defense	V	Expressed
>11680.m04709	6	28852564-28855938	+	LRR	IV	Expressed
>11680.m04714	6	28869892-28866479	-	LRR	IV	Expressed
>11680.m04716	6	28877070-28873840	-	LRR	IV	Highly expressed
>11680.m04718	6	28891152-28887961	-	LRR	IV	Highly expressed
>11680.m04719	6	28900945-28897443	-	LRR	IV	Highly expressed
>11680.m04720	6	28907067-28904579	-	LRR	IV	Highly expressed
>11680.m04723	6	28922447-28922986	+	LRR-TM	III	Expressed
>11680.m04765	6	29132924-29133573	+	Defense	V	Expressed
>11680.m04770	6	29156144-29155705	-	Defense	V	Moderately expressed
>11680.m04867	6	29753640-29754724	+	LRR	IV	Expressed
>11680.m04898	6	29905205-29904062	-	NBS-LRR	I	Expressed
>11680.m04900	6	29930025-29927029	-	NBS-LRR	I	Expressed
>11680.m04901	6	29930230-29926265	-	NBS-LRR	I	Expressed
>11680.m04904	6	29944622-29940146	-	NBS-LRR	I	Expressed
>11680.m04992	6	30363591-30363072	-	Defense	V	Expressed
>11680.m05006	6	30419342-30420081	+	Defense	V	Expressed
>11680.m05016	6	30473401-30471451	-	LRR	IV	Expressed
>11680.m05091	6	30886217-30887385	+	Defense	V	Expressed
>11680.m05092	6	30889767-30891052	+	Defense	V	Moderately expressed
>11673.m00057	7	334690-334232	-	LRR-TM	III	Moderately expressed
>11673.m00058	7	347377-349103	+	LRR	IV	Expressed
>11673.m00063	7	372811-373420	+	LRR	IV	Moderately expressed
>11673.m00069	7	404467-403832	-	LRR	IV	Expressed
>11673.m00071	7	412589-411927	-	LRR	IV	Expressed
>11673.m00074	7	423972-427523	+	LRR	IV	Expressed
>11673.m00114	7	660650-662168	+	LRR-TM	III	Expressed
>11673.m00151	7	840812-841575	-	LRR-TM	III	Expressed
>11673.m00208	7	1119936-1117251	-	LRR-TM	III	Expressed
>11673.m00308	7	1682187-1685082	+	LRR-TM	III	Unexpressed
>11673.m00329	7	1814936-1812406	-	LRR	IV	Expressed
>11673.m00331	7	1844439-1844773	+	LRR-TM	III	Moderately expressed
>11673.m00397	7	2148445-2150800	+	NBS-LRR	I	Expressed
>11673.m00398	7	2150866-2148273	-	NBS-LRR	I	Moderately expressed
>11673.m00431	7	2315106-2313564	-	LRR	IV	Expressed
>11673.m00432	7	2415106-2413564	-	LRR		Expressed
>11673.m00460	7	2530656-2531345	+	LRR	IV	Expressed
>11673.m00491	7	2760632-2757692	-	LRR	IV	Unexpressed
>11673.m00646	7	3582684-3584357	+	LRR	IV	Moderately expressed
>11673.m00660	7	3669845-3670870	+	Defense	V	Moderately expressed
>11673.m00730	7	4029715-4028563	-	LRR	IV	Moderately expressed
>11673.m01007	7	5776017-5773888	-	LRR	IV	Expressed
>11673.m01446	7	8467433-8468730	+	LRR	IV	Expressed
>11673.m01869	7	11273893-11273000	-	NBS-LRR	I	Expressed
>11673.m01897	7	11433366-11431534	-	NBS-LRR	I	Expressed
>11673.m02171	7	13256411-13255726	-	Defense	V	Expressed
>11673.m02201	7	13390100-13390634	+	Defense	V	Expressed
>11673.m02213	7	13469406-13470215	+	Defense	V	Expressed
>11673.m02399	7	14723422-14726301	-	LRR-TM	III	Expressed
>11673.m02476	7	15196609-15198609	+	NBS-LRR	I	Unexpressed
>11673.m02671	7	16530653-16528639	-	LRR-TM	III	Unexpressed
>11673.m02698	7	16722518-16723685	+	LRR-TM	III	Unexpressed
>11673.m02775	7	17207214-17206761	-	LRR-TM	III	Expressed
>11673.m02776	7	17199544-17199132	-	LRR-TM	III	Expressed
>11673.m02777	7	17200409-17199613	-	LRR-TM	III	Expressed
>11673.m02778	7	17200409-17199613	-	LRR-TM	III	Expressed
>11673.m03004	7	18691221-18688700	-	LRR	IV	Expressed
>11673.m03097	7	19277900-19277226	-	LRR-TM	III	Expressed
>11673.m03381	7	21028441-21029453	+	LRR	IV	Expressed
>11673.m03396	7	21103527-21104401	+	LRR-TM	III	Expressed
>11673.m03399	7	21120333-21121155	+	LRR-TM	III	Expressed
>11673.m03400	7	21127619-21128433	+	LRR-TM	III	Expressed
>11673.m03401	7	21132771-21132039	-	LRR-TM	III	Expressed
>11673.m03406	7	21151085-21149791	-	Defense	V	Moderately expressed
>11673.m03408	7	21157803-21156706	-	LRR-TM	III	Expressed
>11673.m03410	7	21166268-21167153	+	LRR-TM	III	Expressed
>11673.m03422	7	21239337-21238030	-	Defense	V	Moderately expressed
>11673.m03423	7	21246091-21244783	-	Defense	V	Moderately expressed
>11673.m03430	7	21298583-21297631	-	LRR-TM	III	Expressed
>11673.m03437	7	21355659-21354765	-	LRR-TM	III	Expressed
>11673.m03441	7	21377225-21378000	+	LRR-TM	III	Expressed
>11673.m03442	7	21377225-21378000	+	LRR-TM	III	Expressed
>11673.m03450	7	21410694-21409820	-	LRR-TM	III	Moderately expressed
>11673.m03451	7	21418303-21417397	-	LRR-TM	III	Moderately expressed
>11673.m03452	7	21418303-21417397	-	LRR-TM	III	Moderately expressed
>11673.m03456	7	21436658-21435746	-	LRR-TM	III	Moderately expressed
>11673.m03458	7	21443797-21443000	-	LRR-TM	III	Moderately expressed
>11673.m03703	7	22874712-22873264	-	LRR	IV	Moderately expressed
>11673.m03787	7	23344990-23346250	+	Defense	V	Expressed
>11673.m03969	7	24350514-24348227	-	LRR	IV	Moderately expressed
>11673.m04008	7	24533933-24533499	-	Defense	V	Expressed
>11673.m04022	7	24620132-24623911	+	LRR	IV	Expressed
>11673.m04080	7	24983716-24984228	+	LRR	IV	Expressed
>11673.m04170	7	25468557-25469004	+	LRR	IV	Unexpressed
>11673.m04176	7	25524114-25525548	+	LRR	IV	Moderately expressed
>11673.m04253	7	25947601-25945928	-	LRR	IV	Expressed
>11673.m04304	7	26214602-26215264	+	Defense	V	Expressed
>11673.m04768	7	28727723-28725796	-	LRR-TM	III	Moderately expressed
>11673.m04840	7	29179614-29180552	+	LRR-TM	III	Expressed
>11673.m04843	7	29190240-29190432	+	LRR-TM	III	Expressed
>11673.m04853	7	29225375-29226569	+	LRR-TM	III	Expressed
>11673.m04854	7	29225374-29226672	+	LRR-TM	III	Expressed
>11673.m04900	7	29485424-29486363	+	LRR	IV	Expressed
>11674.m00027	8	178432-177841	-	LRR-TM	III	Expressed
>11674.m00130	8	762658-763547	+	Defense	V	Expressed
>11674.m00153	8	975817-976694	+	LRR	IV	Expressed
>11674.m00714	8	4351944-4352618	+	LZ-NBS-LRR	II	Expressed
>11674.m00730	8	4466898-4469002	+	NBS-LRR	I	Expressed
>11674.m00740	8	4551074-4550912	-	LRR-TM	III	Expressed
>11674.m00910	8	5571709-5571038	-	LRR	IV	Unexpressed
>11674.m00973	8	5965602-5963413	-	NBS-LRR	I	Expressed
>11674.m00976	8	5985322-5985702	+	LRR-TM	III	Moderately expressed
>11674.m00977	8	6001749-6002129	+	LRR	IV	Expressed
>11674.m00978	8	6020257-6021320	+	LRR-TM	III	Moderately expressed
>11674.m00979	8	6021652-6022281	+	LRR-TM	III	Moderately expressed
>11674.m00980	8	6021652-6022281	+	LRR-TM	III	Moderately expressed
>11674.m00981	8	6037463-6038144	+	LRR-TM	III	Moderately expressed
>11674.m00982	8	6033481-6034213	+	LRR-TM	III	Moderately expressed
>11674.m00983	8	6047071-6047566	+	LRR-TM	III	Moderately expressed
>11674.m00994	8	6138383-6140509	+	NBS-LRR	I	Expressed
>11674.m01227	8	7553654-7554567	+	LRR-TM	III	Expressed
>11674.m01232	8	7586396-7587207	+	Defense	V	Expressed
>11674.m01369	8	8431298-8431446	+	Defense	V	Expressed
>11674.m01433	8	8836432-8837737	+	Defense	V	Moderately expressed
>11674.m01446	8	8923077-8921897	-	NBS-LRR	I	Expressed
>11674.m01448	8	8949890-8951796	+	LRR	IV	Expressed
>11674.m01457	8	9001319-9002699	+	LRR	IV	Expressed
>11674.m01458	8	9015960-9018663	+	LRR	IV	Expressed
>11674.m01459	8	9024846-9026318	+	LRR	IV	Expressed
>11674.m01462	8	9038739-9041482	+	LRR	IV	Expressed
>11674.m01553	8	9670384-9668835	-	NBS-LRR	I	Expressed
>11674.m01573	8	9797585-9796418	-	LRR	IV	Expressed
>11674.m01612	8	10078051-10079878	+	NBS-LRR	I	Unexpressed
>11674.m01626	8	10143703-10141397	-	LRR	IV	Unexpressed
>11674.m01748	8	10899320-10899935	+	LRR-TM	III	Expressed
>11674.m01923	8	11962452-11959939	-	LRR	IV	Expressed
>11674.m02257	8	14053486-14055697	+	LRR	IV	Unexpressed
>11674.m02363	8	14670341-14673326	+	LRR-TM	III	Expressed
>11674.m02798	8	17426818-17428727	+	LRR	IV	Unexpressed
>11674.m02801	8	17451049-17452912	+	LRR	IV	Unexpressed
>11674.m02804	8	17469666-17467594	-	LRR	IV	Expressed
>11674.m02832	8	17651068-17649010	-	LRR	IV	Expressed
>11674.m02930	8	18319919-18317973	-	LZ-NBS-LRR	II	Expressed
>11674.m02936	8	18352412-18354389	+	LZ-NBS-LRR	II	Expressed
>11674.m03131	8	19693882-19691772	-	LRR	IV	Expressed
>11674.m03134	8	19715044-19712824	-	LRR	IV	Expressed
>11674.m03162	8	19882149-19881619	-	LZ-NBS-LRR	II	Expressed
>11674.m03253	8	20428324-20426747	-	Defense	V	Expressed
>11674.m03431	8	21757897-21754937	-	LRR	IV	Expressed
>11674.m03433	8	21767450-21764783	-	LRR	IV	Expressed
>11674.m03516	8	22332283-22332844	+	LRR-TM	III	Expressed
>11674.m03543	8	22526169-22524249	-	LRR	IV	Expressed
>11674.m03596	8	22827313-22826919	-	LZ-NBS-LRR	II	Expressed
>11674.m03741	8	23801701-23800672	-	LZ-NBS-LRR	II	Expressed
>11674.m03759	8	23913062-23913417	+	Defense	V	Expressed
>11674.m03845	8	24376625-24379291	+	LRR	IV	Expressed
>11674.m03906	8	24676065-24677388	+	LRR	IV	Expressed
>11674.m03961	8	25014527-25013041	-	LRR	IV	Expressed
>11674.m03963	8	25032026-25034384	+	LRR	IV	Expressed
>11674.m03965	8	25058198-25059313	+	LRR	IV	Expressed
>11674.m04019	8	25376914-25376005	-	LRR	IV	Expressed
>11674.m04032	8	25435411-25435916	+	LRR-TM	III	Expressed
>11674.m04074	8	25697749-25697433	-	Defense	V	Expressed
>11674.m04082	8	25757165-25756283	-	Defense	V	Moderately expressed
>11674.m04083	8	25759784-25760731	+	Defense	V	Moderately expressed
>11674.m04088	8	25776647-25776215	-	Defense	V	Moderately expressed
>11674.m04116	8	25931291-25930122	-	LRR	IV	Expressed
>11674.m04132	8	25973433-25972753	-	Defense	V	Expressed
>11674.m04165	8	26150307-26149218	-	Defense	V	Expressed
>11674.m04167	8	26158400-26158764	+	LRR	IV	Unexpressed
>11674.m04216	8	26441819-26442760	+	LRR-TM	III	Expressed
>11674.m04305	8	26992825-26994656	+	NBS-LRR	I	Expressed
>11674.m04306	8	27022621-27024509	+	NBS-LRR	I	Expressed
>11674.m04323	8	27083712-27086534	+	LRR	IV	Expressed
>11674.m04345	8	27207217-27203537	-	NBS-LRR	I	Expressed
>11674.m04392	8	27517196-27517879	+	Defense	V	Expressed
>11674.m04475	8	27882517-27881787	-	LRR-TM	III	Expressed
>11674.m04564	8	28289278-28287778	-	LRR	IV	Expressed
>11681.m00363	9	2384636-2385788	+	LRR	IV	Expressed
>11681.m00442	9	2919141-2918739	-	LRR-TM	III	Expressed
>11681.m00827	9	5430890-5432234	+	Defense	V	Expressed
>11681.m00959	9	6236580-6236854	+	LRR-TM	III	Expressed
>11681.m01060	9	6957652-6954271	-	LRR	IV	Expressed
>11681.m01380	9	9419201-9420527	+	NBS-LRR	I	Expressed
>11681.m01412	9	9580076-9577529	-	LRR	IV	Expressed
>11681.m01427	9	9685820-9687085	+	LRR	IV	Expressed
>11681.m01442	9	9778750-9779697	+	LRR	IV	Unexpressed
>11681.m01608	9	10792318-10792850	+	LRR	IV	Expressed
>11681.m01634	9	10946556-10946943	+	LRR	IV	Expressed
>11681.m01636	9	10955327-10955874	+	LRR-TM	III	Expressed
>11681.m01642	9	10991574-10991178	-	LRR	IV	Expressed
>11681.m01646	9	11022983-11023457	+	LRR-TM	III	Expressed
>11681.m01647	9	11037706-11037125	-	LRR-TM	III	Expressed
>11681.m01648	9	11055596-11055125	-	LRR-TM	III	Expressed
>11681.m01659	9	11122987-11122594	-	LRR-TM	III	Expressed
>11681.m01660	9	11132193-11131622	-	LRR-TM	III	Expressed
>11681.m01668	9	11180037-11179450	-	LRR-TM	III	Expressed
>11681.m01671	9	11212451-11211841	-	LRR-TM	III	Expressed
>11681.m01681	9	11258438-11257657	-	LRR-TM	III	Expressed
>11681.m01698	9	11359663-11359267	-	LRR-TM	III	Unexpressed
>11681.m01704	9	11387844-11388450	+	LRR-TM	III	Expressed
>11681.m01710	9	11434097-11433527	-	LRR-TM	III	Expressed
>11681.m01712	9	11451936-11452448	+	LRR-TM	III	Expressed
>11681.m01724	9	11540825-11539746	-	NBS-LRR	I	Expressed
>11681.m01862	9	12430487-12430006	-	LRR-TM	III	Expressed
>11681.m01887	9	12565193-12564502	-	LRR-TM	III	Expressed
>11681.m01896	9	12626179-12627288	+	LRR	IV	Unexpressed
>11681.m02061	9	13631446-13631019	-	Defense	V	Expressed
>11681.m02062	9	13638879-13638380	-	Defense	V	Expressed
>11681.m02112	9	14008919-14008219	-	LRR	IV	Expressed
>11681.m02190	9	14466990-14467431	+	LRR-TM	III	Expressed
>11681.m02269	9	15009836-15008181	-	LRR-TM	III	Expressed
>11681.m02513	9	16623949-16625574	+	LRR-TM	III	Expressed
>11681.m02523	9	16674235-16673599	-	LZ-NBS-LRR	II	Expressed
>11681.m02743	9	17903413-17903882	+	LZ-NBS-LRR	II	Expressed
>11681.m02820	9	18374801-18377621	+	LRR	IV	Expressed
>11681.m02925	9	19148673-19149088	+	Defense	V	Expressed
>11681.m02946	9	19268294-19268585	+	Defense	V	Expressed
>11681.m02977	9	19437121-19435767	-	Defense	V	Expressed
>11681.m02983	9	19460404-19459582	-	LRR	IV	Expressed
>11681.m03008	9	19579614-19580590	+	LRR-TM	III	Expressed
>11681.m03009	9	19581857-19581086	-	LRR-TM	III	Expressed
>11681.m03181	9	20672028-20672799	+	LZ-NBS-LRR	II	Expressed
>11681.m03182	9	20672363-20672799	+	LZ-NBS-LRR	II	Expressed
>11681.m03226	9	20962419-20961879	-	LRR-TM	III	Expressed
>11681.m03250	9	21088512-21089208	+	Defense	V	Expressed
>11681.m03252	9	21098195-21098887	+	Defense	V	Expressed
>11681.m03319	9	21492409-21492587	+	LRR-TM	III	Expressed
>11681.m03471	9	22245893-22246169	+	LRR	IV	Expressed
>11681.m03536	9	22600272-22599344	-	LRR-TM	III	Expressed
>11676.m00048	10	284331-283707	-	LZ-NBS-LRR	II	Expressed
>11676.m00155	10	928996-926751	-	LRR	IV	Expressed
>11676.m00182	10	1083540-1083960	+	LRR-TM	III	Expressed
>11676.m00218	10	1307424-1309922	+	LRR-TM	III	Expressed
>11676.m00250	10	1454989-1455784	+	LRR	IV	Unexpressed
>11676.m00320	10	1897726-1899503	+	LRR	IV	Expressed
>11676.m00327	10	1950721-1948276	-	LRR	IV	Expressed
>11676.m00345	10	2056123-2057202	+	LRR	IV	Expressed
>11676.m00473	10	2794171-2793612	-	Defense	V	Expressed
>11676.m00479	10	2828140-2829032	+	Defense	V	Expressed
>11676.m00481	10	2843045-2843282	+	LZ-NBS-LRR	II	Expressed
>11676.m00494	10	2924870-2924211	-	LRR	IV	Expressed
>11676.m00594	10	3514759-3516944	+	LRR	IV	Expressed
>11676.m00649	10	3850623-3849454	-	Defense	V	Expressed
>11676.m01240	10	7607684-7609124	+	LRR	IV	Expressed
>11676.m01614	10	9685965-9688698	+	LRR	IV	Expressed
>11676.m01945	10	11808948-11811792	+	LRR	IV	Expressed
>11676.m01948	10	11825319-11828098	+	LRR	IV	Expressed
>11676.m01952	10	11847247-11848175	+	LRR	IV	Expressed
>11676.m01957	10	11911584-11912243	+	LRR	IV	Expressed
>11676.m01958	10	11911584-11912508	+	LRR	IV	Expressed
>11676.m01959	10	11911584-11912259	+	LRR	IV	Expressed
>11676.m02164	10	13101313-13102368	+	NBS-LRR	I	Unexpressed
>11676.m02166	10	13110414-13111815	+	NBS-LRR	I	Expressed
>11676.m02171	10	13154833-13154419	-	LRR-TM	III	Expressed
>11676.m02184	10	13223647-13223176	-	LRR	IV	Expressed
>11676.m02327	10	14189160-14189618	+	LRR-TM	III	Expressed
>11676.m02351	10	14328841-14327957	-	Defense	V	Expressed
>11676.m02379	10	14487727-14488939	+	Defense	V	Expressed
>11676.m02386	10	14531313-14532179	+	Defense	V	Moderately expressed
>11676.m02770	10	16595032-16594587	-	LRR	IV	Expressed
>11676.m02771	10	16595032-16594587	-	LRR	IV	Expressed
>11676.m02800	10	16765330-16764986	-	LRR-TM	III	Expressed
>11676.m02998	10	18020772-18021259	+	LZ-NBS-LRR	II	Moderately expressed
>11676.m02999	10	18020769-18021270	+	LZ-NBS-LRR	II	Moderately expressed
>11676.m03000	10	18020470-18021264	+	LZ-NBS-LRR	II	Expressed
>11676.m03539	10	20686752-20687082	+	LRR-TM	III	Expressed
>11676.m03623	10	21135455-21136089	+	Defense	V	Moderately expressed
>11676.m03625	10	21150179-21150563	+	Defense	V	Expressed
>11676.m03627	10	21156506-21156288	-	LZ-NBS-LRR	II	Expressed
>11676.m03665	10	21383975-21383204	-	LRR-TM	III	Expressed
>11676.m03791	10	22081958-22082275	+	LZ-NBS-LRR	II	Expressed
>11676.m03800	10	22127853-22126810	-	LZ-NBS-LRR	II	Expressed
>11676.m03993	10	23081710-23081212	-	LRR-TM	III	Expressed
>11676.m03994	10	23077576-23077205	-	LRR-TM	III	Expressed
>11676.m03995	10	23077576-23077212	-	LRR-TM	III	Expressed
>11676.m03996	10	23081710-23081408	-	LRR-TM	III	Expressed
>11687.m00064	11	358314-359712	+	LRR	IV	Expressed
>11687.m00297	11	1537868-1540255	+	LRR-TM	III	Expressed
>11687.m00308	11	1607759-1608151	+	LRR-TM	III	Expressed
>11687.m00460	11	2421432-2420557	-	LRR-TM	III	Expressed
>11687.m00612	11	3309986-3310806	+	LRR-TM	III	Expressed
>11687.m00648	11	3532785-3535302	+	LRR	IV	Expressed
>11687.m00649	11	3538103-3539425	+	LRR	IV	Expressed
>11687.m00658	11	3612816-3615748	+	LRR	IV	Expressed
>11687.m00662	11	3646603-3648153	+	LRR	IV	Expressed
>11687.m00663	11	3653997-3656670	+	LRR	IV	Expressed
>11687.m00664	11	3660514-3663190	+	LRR	IV	Expressed
>11687.m00836	11	4729681-4729987	+	NBS-LRR	I	Expressed
>11687.m00853	11	4846957-4848840	+	LRR	IV	Unexpressed
>11687.m00855	11	4856696-4858627	+	LRR	IV	Expressed
>11687.m00976	11	5598777-5595915	-	LRR	IV	Expressed
>11687.m01003	11	5776247-5773769	-	NBS-LRR	I	Expressed
>11687.m01005	11	5793972-5792759	-	NBS-LRR	I	Unexpressed
>11687.m01009	11	5818474-5816589	-	NBS-LRR	I	Expressed
>11687.m01012	11	5832680-5832353	-	NBS-LRR	I	Expressed
>11687.m01019	11	5871021-5870697	-	NBS-LRR	I	Expressed
>11687.m01020	11	5885293-5887596	+	LRR-TM	III	Unexpressed
>11687.m01024	11	5907695-5905020	-	LRR	IV	Expressed
>11687.m01025	11	5913884-5912727	-	NBS-LRR	I	Expressed
>11687.m01128	11	6535794-6536052	+	NBS-LRR	I	Expressed
>11687.m01139	11	6597483-6597764	+	NBS-LRR	I	Expressed
>11687.m01146	11	6636887-6634021	-	NBS-LRR	I	Expressed
>11687.m01149	11	6653010-6654440	+	NBS-LRR	I	Expressed
>11687.m01174	11	6834528-6835860	+	NBS-LRR	I	Expressed
>11687.m01176	11	6841050-6842267	+	NBS-LRR	I	Expressed
>11687.m01180	11	6867782-6868801	+	NBS-LRR	I	Expressed
>11687.m01182	11	6871691-6873163	+	LRR	IV	Expressed
>11687.m01203	11	7010621-7008071	-	LRR	IV	Expressed
>11687.m01206	11	7053805-7052259	-	LRR	IV	Unexpressed
>11687.m01284	11	7613777-7614113	+	LRR-TM	III	Expressed
>11687.m01481	11	8880378-8877721	-	NBS-LRR	I	Unexpressed
>11687.m01519	11	9132054-9131474	-	LZ-NBS-LRR	II	Expressed
>11687.m01579	11	9500481-9499612	-	LRR	IV	Unexpressed
>11687.m01580	11	9503604-9503127	-	NBS-LRR	I	Unexpressed
>11687.m01608	11	9689797-9689388	-	NBS-LRR	I	Unexpressed
>11687.m01614	11	9722664-9721934	-	NBS-LRR	I	Expressed
>11687.m02480	11	15336469-15340240	+	LRR	IV	Expressed
>11687.m02636	11	16319524-16318020	-	LRR	IV	Expressed
>11687.m02652	11	16431086-16432786	+	LRR	IV	Expressed
>11687.m02689	11	16664227-16662943	-	NBS-LRR	I	Expressed
>11687.m02717	11	16824952-16827634	+	LRR	IV	Unexpressed
>11687.m02730	11	16924346-16922167	-	NBS-LRR	I	Expressed
>11687.m02736	11	16962134-16960128	-	NBS-LRR	I	Expressed
>11687.m02743	11	17014081-17013616	-	NBS-LRR	I	Expressed
>11687.m02749	11	17042880-17043722	+	NBS-LRR	I	Expressed
>11687.m02894	11	17965607-17965463	-	LRR	IV	Expressed
>11687.m02896	11	17978525-17978381	-	LRR	IV	Expressed
>11687.m02958	11	18531109-18529051	-	NBS-LRR	I	Unexpressed
>11687.m02962	11	18560975-18559416	-	NBS-LRR	I	Unexpressed
>11687.m03173	11	19877703-19877256	-	LRR-TM	III	Expressed
>11687.m03191	11	19980491-19979049	-	LZ-NBS-LRR	II	Expressed
>11687.m03200	11	20032305-20034215	+	LZ-NBS-LRR	II	Unexpressed
>11687.m03249	11	20303965-20307162	+	LRR	IV	Expressed
>11687.m03254	11	20336881-20339500	+	LRR-TM	III	Expressed
>11687.m03259	11	20373354-20372703	-	LRR	IV	Unexpressed
>11687.m03268	11	20427797-20428157	+	LRR	IV	Unexpressed
>11687.m03270	11	20436139-20438967	+	LRR	IV	Expressed
>11687.m03289	11	20574887-20577936	+	LRR-TM	III	Expressed
>11687.m03295	11	20613262-20616219	+	LRR	IV	Expressed
>11687.m03304	11	20681307-20682576	+	LRR-TM	III	Expressed
>11687.m03308	11	20709596-20711533	+	LRR	IV	Unexpressed
>11687.m03315	11	20750191-20747436	-	LRR	IV	Expressed
>11687.m03318	11	20769145-20767987	-	LRR	IV	Expressed
>11687.m03320	11	20780693-20777894	-	LRR	IV	Expressed
>11687.m03321	11	20788403-20785655	-	LRR	IV	Expressed
>11687.m03322	11	20799677-20796741	-	LRR	IV	Expressed
>11687.m03324	11	20811321-20808609	-	LRR	IV	Expressed
>11687.m03325	11	20821664-20819645	-	LRR	IV	Expressed
>11687.m03326	11	20831777-20833030	+	LRR-TM	III	Expressed
>11687.m03571	11	22397838-22400728	+	LRR	IV	Expressed
>11687.m03652	11	22929213-22931643	+	LRR	IV	Expressed
>11687.m03657	11	22955678-22957828	+	LZ-NBS-LRR	II	Expressed
>11687.m03813	11	23957875-23956098	-	LRR	IV	Unexpressed
>11687.m03816	11	23972121-23970868	-	LRR	IV	Expressed
>11687.m03829	11	24071321-24067569	-	LRR	IV	Expressed
>11687.m03842	11	24149955-24152907	+	LRR	IV	Expressed
>11687.m03851	11	24199561-24201513	+	LZ-NBS-LRR	II	Expressed
>11687.m03888	11	24447229-24448653	+	NBS-LRR	I	Expressed
>11687.m03936	11	24797692-24797096	-	LZ-NBS-LRR	II	Unexpressed
>11687.m03941	11	24851889-24849943	-	LRR	IV	Expressed
>11687.m03942	11	24855619-24859319	+	LRR	IV	Expressed
>11687.m03943	11	24855488-24859127	+	LRR	IV	Expressed
>11687.m03945	11	24879132-24875947	-	LZ-NBS-LRR	II	Unexpressed
>11687.m03946	11	24892197-24894619	+	LRR	IV	Expressed
>11687.m04008	11	25229088-25232975	+	LRR	IV	Unexpressed
>11687.m04075	11	25668687-25671470	+	LRR	IV	Expressed
>11687.m04091	11	25782376-25785522	+	LRR	IV	Unexpressed
>11687.m04093	11	25789829-25788555	-	LRR	IV	Unexpressed
>11687.m04121	11	25972408-25972888	+	LRR	IV	Unexpressed
>11687.m04171	11	26271048-26271784	+	LRR-TM	III	Expressed
>11687.m04172	11	26279985-26280415	+	LRR-TM	III	Expressed
>11687.m04188	11	26402783-26402241	-	LRR-TM	III	Expressed
>11687.m04189	11	26407584-26406825	-	LRR-TM	III	Expressed
>11687.m04262	11	26847329-26849416	+	NBS-LRR	I	Expressed
>11687.m04314	11	27132826-27131728	-	NBS-LRR	I	Expressed
>11687.m04333	11	27230270-27229855	-	NBS-LRR	I	Expressed
>11687.m04370	11	27448450-27449403	+	NBS-LRR	I	Unexpressed
>11687.m04371	11	27457117-27457843	+	NBS-LRR	I	Unexpressed
>11687.m04377	11	27509007-27506754	-	LRR	IV	Expressed
>11687.m04404	11	27701468-27703179	+	LRR	IV	Expressed
>11687.m04405	11	27705692-27708508	+	LRR	IV	Expressed
>11687.m04406	11	27712793-27715697	+	LRR	IV	Expressed
>11687.m04408	11	27724009-27725974	+	LRR	IV	Expressed
>11687.m04411	11	27735989-27733073	-	LRR	IV	Moderately expressed
>11687.m04424	11	27848727-27850764	+	LRR	IV	Expressed
>11687.m04426	11	27853106-27856028	+	LRR	IV	Expressed
>11687.m04429	11	27877023-27879070	+	LRR	IV	Expressed
>11687.m04432	11	27887204-27885005	-	LRR	IV	Moderately expressed
>11687.m04437	11	27915246-27913550	-	LRR	IV	Expressed
>11687.m04438	11	27921150-27924069	+	LRR	IV	Moderately expressed
>11687.m04439	11	27931595-27930154	-	LRR	IV	Expressed
>11687.m04462	11	28200841-28199325	-	Defense	V	Moderately expressed
>11687.m04464	11	28206924-28208099	+	Defense	V	Highly expressed
>11687.m04465	11	28209896-28211056	+	Defense	V	Moderately expressed
>11687.m04467	11	28212765-28213931	+	Defense	V	Moderately expressed
>11687.m04468	11	28216395-28217413	+	Defense	V	Moderately expressed
>11687.m04469	11	28224879-28225732	+	Defense	V	Moderately expressed
>11687.m04470	11	28230636-28231885	+	Defense	V	Moderately expressed
>11687.m04471	11	28233932-28232773	-	Defense	V	Moderately expressed
>11687.m04472	11	28236782-28235616	-	Defense	V	Moderately expressed
>11687.m04473	11	28238382-28237190	-	Defense	V	Expressed
>11687.m04496	11	28318984-28318350	-	Defense	V	Expressed
>11686.m00305	12	1557832-1558266	+	LRR-TM	III	Expressed
>11686.m00306	12	1558666-1559308	+	LRR-TM	III	Expressed
>11686.m00529	12	2732169-2731573	-	LRR	IV	Unexpressed
>11686.m00626	12	3356789-3369870	-	LZ-NBS-LRR	II	Expressed
>11686.m00773	12	4181005-4178830	-	LRR	IV	Expressed
>11686.m00885	12	4819113-4817331	-	NBS-LRR	I	Expressed
>11686.m00937	12	5140045-5138402	-	LRR	IV	Unexpressed
>11686.m00997	12	5470355-5468037	-	NBS-LRR	I	Expressed
>11686.m01000	12	5487011-5485083	-	NBS-LRR	I	Expressed
>11686.m01003	12	5499710-5497827	-	NBS-LRR	I	Expressed
>11686.m01010	12	5544299-5543091	-	NBS-LRR	I	Expressed
>11686.m01035	12	5750332-5745939	-	NBS-LRR	I	Expressed
>11686.m01052	12	5858246-5855199	-	LRR	IV	Expressed
>11686.m01102	12	6140801-6137645	-	LRR	IV	Expressed
>11686.m01115	12	6223134-6226115	+	LRR	IV	Expressed
>11686.m01116	12	6234418-6233099	-	LRR	IV	Expressed
>11686.m01133	12	6339847-6342846	+	LRR	IV	Expressed
>11686.m01137	12	6355837-6358896	+	LRR	IV	Expressed
>11686.m01152	12	6446148-6449165	+	LRR	IV	Expressed
>11686.m01159	12	6505624-6508671	+	LRR	IV	Expressed
>11686.m01167	12	6582236-6585235	+	LRR	IV	Expressed
>11686.m01178	12	6646336-6649272	+	LRR	IV	Expressed
>11686.m01179	12	6649801-6653129	+	LRR	IV	Expressed
>11686.m01243	12	7021489-7021220	-	LRR	IV	Expressed
>11686.m01432	12	8342095-8341816	-	LRR-TM	III	Expressed
>11686.m01440	12	8405814-8405571	-	LRR-TM	III	Expressed
>11686.m01692	12	9809880-9809283	-	LZ-NBS-LRR	II	Expressed
>11686.m01712	12	9924614-9923982	-	NBS-LRR	I	Unexpressed
>11686.m01720	12	9985325-9984289	-	LRR	IV	Unexpressed
>11686.m01733	12	10059020-10057772	-	LRR	IV	Expressed
>11686.m01821	12	10628289-10630704	+	LRR	IV	Expressed
>11686.m01864	12	10839426-10838903	-	Defense	V	Expressed
>11686.m02305	12	13659498-13660178	+	Defense	V	Expressed
>11686.m02714	12	16542080-16541269	-	LZ-NBS-LRR	II	Unexpressed
>11686.m02716	12	16570790-16569228	-	NBS-LRR	I	Unexpressed
>11686.m02719	12	16590036-16587974	-	NBS-LRR	I	Expressed
>11686.m02879	12	17705430-17701957	-	NBS-LRR	I	Expressed
>11686.m02881	12	17734518-17729945	-	NBS-LRR	I	Expressed
>11686.m02920	12	17981689-17980612	-	LZ-NBS-LRR	II	Unexpressed
>11686.m02921	12	17985174-17984533	-	NBS-LRR	I	Unexpressed
>11686.m02931	12	18091577-18092115	+	NBS-LRR	I	Expressed
>11686.m03186	12	19676231-19679518	+	NBS-LRR	I	Expressed
>11686.m03187	12	19681504-19677435	-	NBS-LRR	I	Expressed
>11686.m03188	12	19681504-19677435	-	NBS-LRR	I	Expressed
>11686.m03190	12	19705582-19702900	-	NBS-LRR	I	Expressed
>11686.m03201	12	19777406-19779941	+	NBS-LRR	I	Expressed
>11686.m03238	12	20036561-20034564	-	NBS-LRR	I	Moderately expressed
>11686.m03599	12	22445749-22443509	-	NBS-LRR	I	Expressed
>11686.m03602	12	22457042-22455353	-	LZ-NBS-LRR	II	Expressed
>11686.m03662	12	22834717-22833919	-	LRR	IV	Unexpressed
>11686.m03663	12	22839929-22839331	-	NBS-LRR	I	Unexpressed
>11686.m03758	12	23394520-23395193	+	Defense	V	Expressed
>11686.m03923	12	24424604-24425398	+	LRR	IV	Expressed
>11686.m04100	12	25561413-25563337	+	LRR-TM	III	Expressed
>11686.m04131	12	25690406-25689204	-	LRR-TM	III	Expressed
>11686.m04187	12	26021615-26023016	+	LRR	IV	Expressed
>11686.m04334	12	26880232-26879530	-	Defense	V	Moderately expressed
>11686.m04335	12	26889098-26888574	-	Defense	V	Expressed
>11686.m04337	12	26898915-26898672	-	Defense	V	Expressed
>11686.m04339	12	26914097-26913306	-	Defense	V	Moderately expressed
>11686.m04340	12	26923293-26922547	-	Defense	V	Moderately expressed
>11686.m04341	12	26926922-26927347	+	Defense	V	Expressed
>11686.m04345	12	26947438-26946520	-	Defense	V	Expressed
Oryza indica
GENE-ID	Chromosome No.	Position	Orientation	Function	Class	Expression
Ch01-Indica|gb|CM000126.1|-[mRNA]-1046	1	6990168-6989539	-	Defense	V	Expressed
Ch01-Indica|gb|CM000126.1|-[mRNA]-1047	1	6998646-6998253	-	Defense	V	Expressed
Ch01-Indica|gb|CM000126.1|-[mRNA]-1123	1	7569320-7572287	+	LRR	IV	Expressed
Ch01-Indica|gb|CM000126.1|-[mRNA]-117	1	689688-688555	-	LRR	IV	Expressed
Ch01-Indica|gb|CM000126.1|-[mRNA]-1245	1	8375546-8378001	+	LRR	IV	Expressed
Ch01-Indica|gb|CM000126.1|-[mRNA]-136	1	809973-811358	+	NBS-LRR	I	Unexpressed
Ch01-Indica|gb|CM000126.1|-[mRNA]-138	1	822559-824064	+	NBS-LRR	I	Unexpressed
Ch01-Indica|gb|CM000126.1|-[mRNA]-139	1	833569-832507	-	NBS-LRR	I	Expressed
Ch01-Indica|gb|CM000126.1|-[mRNA]-140	1	849028-850740	+	LRR-TM	III	Expressed
Ch01-Indica|gb|CM000126.1|-[mRNA]-145	1	878123-878650	+	LRR-TM	III	Expressed
Ch01-Indica|gb|CM000126.1|-[mRNA]-147	1	886993-888963	+	LRR-TM	III	Expressed
Ch01-Indica|gb|CM000126.1|-[mRNA]-148	1	892021-890924	-	NBS-LRR	I	Expressed
Ch01-Indica|gb|CM000126.1|-[mRNA]-149	1	895807-896879	+	NBS-LRR	I	Expressed
Ch01-Indica|gb|CM000126.1|-[mRNA]-150	1	903850-903126	-	NBS-LRR	I	Expressed
Ch01-Indica|gb|CM000126.1|-[mRNA]-1517	1	10191608-10193617	+	NBS-LRR	I	Expressed
Ch01-Indica|gb|CM000126.1|-[mRNA]-153	1	916608-915502	-	NBS-LRR	I	Expressed
Ch01-Indica|gb|CM000126.1|-[mRNA]-154	1	920942-922017	+	LRR-TM	III	Expressed
Ch01-Indica|gb|CM000126.1|-[mRNA]-160	1	941420-942232	+	NBS-LRR	I	Expressed
Ch01-Indica|gb|CM000126.1|-[mRNA]-1601	1	10841626-10841481	-	LRR	IV	Expressed
Ch01-Indica|gb|CM000126.1|-[mRNA]-167	1	973225-972164	-	NBS-LRR	I	Expressed
Ch01-Indica|gb|CM000126.1|-[mRNA]-1678	1	11351635-11351251	-	Defense	V	Expressed
Ch01-Indica|gb|CM000126.1|-[mRNA]-168	1	977650-978725	+	LRR-TM	III	Expressed
Ch01-Indica|gb|CM000126.1|-[mRNA]-169	1	982117-980993	-	NBS-LRR	I	Expressed
Ch01-Indica|gb|CM000126.1|-[mRNA]-174	1	1004019-1002913	-	NBS-LRR	I	Expressed
Ch01-Indica|gb|CM000126.1|-[mRNA]-175	1	1008001-1009076	+	LRR-TM	III	Expressed
Ch01-Indica|gb|CM000126.1|-[mRNA]-1758	1	11986376-11987935	+	LRR	IV	Expressed
Ch01-Indica|gb|CM000126.1|-[mRNA]-176	1	1011494-1010280	-	NBS-LRR	I	Expressed
Ch01-Indica|gb|CM000126.1|-[mRNA]-177	1	1017015-1018092	+	NBS-LRR	I	Expressed
Ch01-Indica|gb|CM000126.1|-[mRNA]-181	1	11386658-11386174	-	NBS-LRR	I	Expressed
Ch01-Indica|gb|CM000126.1|-[mRNA]-183	1	1041962-1042855	+	NBS-LRR	I	Expressed
Ch01-Indica|gb|CM000126.1|-[mRNA]-1867	1	228127-228513	+	Defense	V	Expressed
Ch01-Indica|gb|CM000126.1|-[mRNA]-1883	1	343320-345126	+	NBS-LRR	I	Unexpressed
Ch01-Indica|gb|CM000126.1|-[mRNA]-2165	1	2311059-2310680	-	LRR-TM	III	Expressed
Ch01-Indica|gb|CM000126.1|-[mRNA]-2243	1	263322-262761	-	LRR-TM	III	Expressed
Ch01-Indica|gb|CM000126.1|-[mRNA]-2317	1	769100-768793	-	NBS-LRR	I	Expressed
Ch01-Indica|gb|CM000126.1|-[mRNA]-2319	1	787353-786342	-	NBS-LRR	I	Expressed
Ch01-Indica|gb|CM000126.1|-[mRNA]-2327	1	883367-882194	-	LRR	IV	Expressed
Ch01-Indica|gb|CM000126.1|-[mRNA]-2333	1	914309-913907	-	LRR	IV	Expressed
Ch01-Indica|gb|CM000126.1|-[mRNA]-246	1	1544283-1542914	-	LZ-NBS-LRR	II	Expressed
Ch01-Indica|gb|CM000126.1|-[mRNA]-2935	1	1866005-1865132	-	LRR	IV	Unexpressed
Ch01-Indica|gb|CM000126.1|-[mRNA]-2938	1	1884970-1884385	-	LRR	IV	Unexpressed
Ch01-Indica|gb|CM000126.1|-[mRNA]-2998	1	2280992-2283764	+	LRR	IV	Unexpressed
Ch01-Indica|gb|CM000126.1|-[mRNA]-3135	1	3374961-3374561	-	LRR-TM	III	Expressed
Ch01-Indica|gb|CM000126.1|-[mRNA]-3139	1	3402006-3401834	-	LRR-TM	III	Expressed
Ch01-Indica|gb|CM000126.1|-[mRNA]-3222	1	4053509-4054925	+	LRR	IV	Expressed
Ch01-Indica|gb|CM000126.1|-[mRNA]-329	1	2096598-2097859	+	LRR	IV	Expressed
Ch01-Indica|gb|CM000126.1|-[mRNA]-3646	1	2159655-2160672	+	LRR	IV	Expressed
Ch01-Indica|gb|CM000126.1|-[mRNA]-3710	1	2603720-2600892	-	LRR	IV	Unexpressed
Ch01-Indica|gb|CM000126.1|-[mRNA]-3711	1	2614448-2611275	-	LRR	IV	Unexpressed
Ch01-Indica|gb|CM000126.1|-[mRNA]-3713	1	2621929-2619068	-	LRR	IV	Expressed
Ch01-Indica|gb|CM000126.1|-[mRNA]-3725	1	2694533-2692977	-	LRR	IV	Expressed
Ch01-Indica|gb|CM000126.1|-[mRNA]-3736	1	2802862-2803730	+	NBS-LRR	I	Expressed
Ch01-Indica|gb|CM000126.1|-[mRNA]-3739	1	2828801-2830862	+	LRR	IV	Expressed
Ch01-Indica|gb|CM000126.1|-[mRNA]-3772	1	3014451-3015854	+	LRR	IV	Unexpressed
Ch01-Indica|gb|CM000126.1|-[mRNA]-3800	1	3169642-3168765	-	LRR	IV	Expressed
Ch01-Indica|gb|CM000126.1|-[mRNA]-3920	1	4166059-4164773	-	LRR	IV	Unexpressed
Ch01-Indica|gb|CM000126.1|-[mRNA]-3974	1	4623808-4624266	+	Defense	V	Expressed
Ch01-Indica|gb|CM000126.1|-[mRNA]-399	1	2514277-2515348	+	LRR	IV	Expressed
Ch01-Indica|gb|CM000126.1|-[mRNA]-4037	1	176373-175717	-	NBS-LRR	I	Expressed
Ch01-Indica|gb|CM000126.1|-[mRNA]-4083	1	476287-476105	-	LZ-NBS-LRR	II	Expressed
Ch01-Indica|gb|CM000126.1|-[mRNA]-4456	1	3355639-3358471	+	LRR	IV	Expressed
Ch01-Indica|gb|CM000126.1|-[mRNA]-4458	1	3363405-3366291	+	LRR	IV	Expressed
Ch01-Indica|gb|CM000126.1|-[mRNA]-4461	1	3393867-3394920	+	LRR	IV	Expressed
Ch01-Indica|gb|CM000126.1|-[mRNA]-4577	1	4154920-4156025	+	LRR	IV	Expressed
Ch01-Indica|gb|CM000126.1|-[mRNA]-4595	1	4234831-4235777	+	Defense	V	Highly expressed
Ch01-Indica|gb|CM000126.1|-[mRNA]-4639	1	4533581-4531626	-	LRR	IV	Moderately expressed
Ch01-Indica|gb|CM000126.1|-[mRNA]-4725	1	5023618-5024804	+	LRR	IV	Expressed
Ch01-Indica|gb|CM000126.1|-[mRNA]-4803	1	5585358-5588088	+	LRR	IV	Expressed
Ch01-Indica|gb|CM000126.1|-[mRNA]-485	1	3130182-3128759	-	LRR	IV	Expressed
Ch01-Indica|gb|CM000126.1|-[mRNA]-4866	1	5998029-5996946	-	LRR	IV	Expressed
Ch01-Indica|gb|CM000126.1|-[mRNA]-505	1	3253577-3254003	+	LRR	IV	Unexpressed
Ch01-Indica|gb|CM000126.1|-[mRNA]-513	1	3275549-3278300	+	LRR	IV	Expressed
Ch01-Indica|gb|CM000126.1|-[mRNA]-5156	1	7989244-7989543	+	LRR-TM	III	Moderately expressed
Ch01-Indica|gb|CM000126.1|-[mRNA]-516	1	3286723-3289489	+	LRR	IV	Expressed
Ch01-Indica|gb|CM000126.1|-[mRNA]-519	1	3299470-3301397	+	LRR	IV	Expressed
Ch01-Indica|gb|CM000126.1|-[mRNA]-5269	1	8740674-8739722	-	Defense	V	Expressed
Ch01-Indica|gb|CM000126.1|-[mRNA]-5421	1	9899797-9898336	-	LRR	IV	Expressed
Ch01-Indica|gb|CM000126.1|-[mRNA]-5446	1	10044866-10046319	+	LRR-TM	III	Expressed
Ch01-Indica|gb|CM000126.1|-[mRNA]-5468	1	10194842-10196523	+	LZ-NBS-LRR	II	Moderately expressed
Ch01-Indica|gb|CM000126.1|-[mRNA]-5577	1	10846836-10846442	-	Defense	V	Moderately expressed
Ch01-Indica|gb|CM000126.1|-[mRNA]-5665	1	11508835-11509740	+	Defense	V	Expressed
Ch01-Indica|gb|CM000126.1|-[mRNA]-5687	1	11644326-11645134	+	LRR	IV	Expressed
Ch01-Indica|gb|CM000126.1|-[mRNA]-5736	1	12052720-12052361	-	LZ-NBS-LRR	II	Expressed
Ch01-Indica|gb|CM000126.1|-[mRNA]-5737	1	12065397-12064144	-	LRR	IV	Expressed
Ch01-Indica|gb|CM000126.1|-[mRNA]-5743	1	12092763-12093254	+	Defense	V	Expressed
Ch01-Indica|gb|CM000126.1|-[mRNA]-5744	1	12096534-12097229	+	Defense	V	Expressed
Ch01-Indica|gb|CM000126.1|-[mRNA]-5747	1	12116486-12117555	+	Defense	V	Moderately expressed
Ch01-Indica|gb|CM000126.1|-[mRNA]-5892	1	13095571-13098112	+	LRR	IV	Expressed
Ch01-Indica|gb|CM000126.1|-[mRNA]-5918	1	13281335-13280944	-	LRR	IV	Expressed
Ch01-Indica|gb|CM000126.1|-[mRNA]-592	1	3609028-3610175	+	LRR	IV	Expressed
Ch01-Indica|gb|CM000126.1|-[mRNA]-5927	1	13326803-13328111	+	LRR-TM	III	Expressed
Ch01-Indica|gb|CM000126.1|-[mRNA]-594	1	3625482-3626820	+	LRR	IV	Expressed
Ch01-Indica|gb|CM000126.1|-[mRNA]-598	1	3651533-3652552	+	LRR	IV	Unexpressed
Ch01-Indica|gb|CM000126.1|-[mRNA]-6000	1	13803509-13804285	+	LRR	IV	Expressed
Ch01-Indica|gb|CM000126.1|-[mRNA]-6002	1	13810539-13811459	+	LRR	IV	Expressed
Ch01-Indica|gb|CM000126.1|-[mRNA]-601	1	3666287-3669286	+	LRR	IV	Expressed
Ch01-Indica|gb|CM000126.1|-[mRNA]-6011	1	13855422-13856213	+	LRR	IV	Expressed
Ch01-Indica|gb|CM000126.1|-[mRNA]-6096	1	14474401-14475494	+	LZ-NBS-LRR	II	Expressed
Ch01-Indica|gb|CM000126.1|-[mRNA]-6099	1	14491755-14492392	+	LZ-NBS-LRR	II	Expressed
Ch01-Indica|gb|CM000126.1|-[mRNA]-6213	1	15201376-15205260	+	LRR	IV	Expressed
Ch01-Indica|gb|CM000126.1|-[mRNA]-6250	1	15415822-15417222	+	LZ-NBS-LRR	II	Expressed
Ch01-Indica|gb|CM000126.1|-[mRNA]-6323	1	16032570-16032306	-	LRR-TM	III	Expressed
Ch01-Indica|gb|CM000126.1|-[mRNA]-638	1	3839829-3836758	-	LRR	IV	Expressed
Ch01-Indica|gb|CM000126.1|-[mRNA]-6400	1	16491576-16490115	-	LRR	IV	Expressed
Ch01-Indica|gb|CM000126.1|-[mRNA]-6401	1	16501449-16497636	-	LRR	IV	Highly expressed
Ch01-Indica|gb|CM000126.1|-[mRNA]-6425	1	16692485-16693411	+	Defense	V	Highly expressed
Ch01-Indica|gb|CM000126.1|-[mRNA]-6426	1	16695204-16696141	+	Defense	V	Highly expressed
Ch01-Indica|gb|CM000126.1|-[mRNA]-6434	1	16807025-16806060	-	Defense	V	Moderately expressed
Ch01-Indica|gb|CM000126.1|-[mRNA]-6436	1	16816957-16816029	-	Defense	V	Moderately expressed
Ch01-Indica|gb|CM000126.1|-[mRNA]-6437	1	16820145-16819209	-	Defense	V	Highly expressed
Ch01-Indica|gb|CM000126.1|-[mRNA]-6438	1	16823135-16822537	-	Defense	V	Highly expressed
Ch01-Indica|gb|CM000126.1|-[mRNA]-6447	1	16877014-16876063	-	Defense	V	Highly expressed
Ch01-Indica|gb|CM000126.1|-[mRNA]-6448	1	16882164-16883115	+	Defense	V	Expressed
Ch01-Indica|gb|CM000126.1|-[mRNA]-6467	1	16985302-16986235	+	Defense	V	Highly expressed
Ch01-Indica|gb|CM000126.1|-[mRNA]-6469	1	16990821-16991763	+	Defense	V	Highly expressed
Ch01-Indica|gb|CM000126.1|-[mRNA]-6470	1	16995169-16996190	+	Defense	V	Moderately expressed
Ch01-Indica|gb|CM000126.1|-[mRNA]-6559	1	17613500-17615021	+	LRR	IV	Expressed
Ch01-Indica|gb|CM000126.1|-[mRNA]-6633	1	18047285-18046621	-	LRR	IV	Unexpressed
Ch01-Indica|gb|CM000126.1|-[mRNA]-664	1	4060900-4063022	+	LRR	IV	Expressed
Ch01-Indica|gb|CM000126.1|-[mRNA]-6650	1	18130116-18130712	+	LRR	IV	Expressed
Ch01-Indica|gb|CM000126.1|-[mRNA]-6692	1	18416147-18415703	-	LRR-TM	III	Expressed
Ch01-Indica|gb|CM000126.1|-[mRNA]-670	1	4101830-4101435	-	LRR	IV	Expressed
Ch01-Indica|gb|CM000126.1|-[mRNA]-743	1	4631211-4630272	-	LRR	IV	Expressed
Ch01-Indica|gb|CM000126.1|-[mRNA]-793	1	5011120-5010839	-	LRR-TM	III	Expressed
Ch01-Indica|gb|CM000126.1|-[mRNA]-824	1	5268595-5268449	-	LRR-TM	III	Expressed
Ch01-Indica|gb|CM000126.1|-[mRNA]-851	1	5508460-5508216	-	NBS-LRR	I	Expressed
Ch01-Indica|gb|CM000126.1|-[mRNA]-918	1	6130769-6129372	-	LRR	IV	Expressed
Ch01-Indica|gb|CM000126.1|-[mRNA]-938	1	6219712-6219254	-	LRR	IV	Expressed
Ch02-Indica|gb|CM000127.1|-[mRNA]-58	2	364143-363537	-	LRR-TM	III	Expressed
Ch02-Indica|gb|CM000127.1|-[mRNA]-75	2	461500-462787	+	LRR	IV	Expressed
Ch02-Indica|gb|CM000127.1|-[mRNA]-76	2	465423-467668	+	LRR	IV	Expressed
Ch02-Indica|gb|CM000127.1|-[mRNA]-80	2	485627-486570	+	LRR	IV	Expressed
Ch02-Indica|gb|CM000127.1|-[mRNA]-1035	2	7099451-7102250	+	LRR	IV	Expressed
Ch02-Indica|gb|CM000127.1|-[mRNA]-1040	2	7125271-7124898	-	LRR	IV	Expressed
Ch02-Indica|gb|CM000127.1|-[mRNA]-1044	2	7153856-7152515	-	LRR	IV	Expressed
Ch02-Indica|gb|CM000127.1|-[mRNA]-1050	2	7230297-7229224	-	LRR	IV	Expressed
Ch02-Indica|gb|CM000127.1|-[mRNA]-1055	2	7295938-7292911	-	LRR	IV	Expressed
Ch02-Indica|gb|CM000127.1|-[mRNA]-1056	2	7303007-7302454	-	LRR	IV	Unexpressed
Ch02-Indica|gb|CM000127.1|-[mRNA]-1057	2	7305143-7304620	-	LRR	IV	Unexpressed
Ch02-Indica|gb|CM000127.1|-[mRNA]-1080	2	7440258-7442934	+	LRR-TM	III	Expressed
Ch02-Indica|gb|CM000127.1|-[mRNA]-1081	2	7451748-7448992	-	LRR-TM	III	Expressed
Ch02-Indica|gb|CM000127.1|-[mRNA]-1082	2	7454835-7456155	+	LRR-TM	III	Expressed
Ch02-Indica|gb|CM000127.1|-[mRNA]-1083	2	7462874-7464194	+	LRR-TM	III	Expressed
Ch02-Indica|gb|CM000127.1|-[mRNA]-1093	2	7525717-7525456	-	LRR-TM	III	Moderately expressed
Ch02-Indica|gb|CM000127.1|-[mRNA]-113	2	677275-675044	-	LRR	IV	Expressed
Ch02-Indica|gb|CM000127.1|-[mRNA]-1161	2	8074609-8073618	-	LRR	IV	Expressed
Ch02-Indica|gb|CM000127.1|-[mRNA]-1166	2	8118017-8115395	-	LRR	IV	Expressed
Ch02-Indica|gb|CM000127.1|-[mRNA]-1173	2	8154623-8152049	-	LRR	IV	Moderately expressed
Ch02-Indica|gb|CM000127.1|-[mRNA]-1198	2	8372558-8369927	-	LRR-TM	III	Expressed
Ch02-Indica|gb|CM000127.1|-[mRNA]-1464	2	255767-255383	-	LRR	IV	Expressed
Ch02-Indica|gb|CM000127.1|-[mRNA]-151	2	923056-924651	+	LRR	IV	Highly expressed
Ch02-Indica|gb|CM000127.1|-[mRNA]-1516	2	606236-604777	-	NBS-LRR	I	Expressed
Ch02-Indica|gb|CM000127.1|-[mRNA]-1518	2	617674-616862	-	NBS-LRR	I	Expressed
Ch02-Indica|gb|CM000127.1|-[mRNA]-1527	2	703380-700504	-	LRR	IV	Unexpressed
Ch02-Indica|gb|CM000127.1|-[mRNA]-1583	2	1133137-1133415	+	LRR	IV	Expressed
Ch02-Indica|gb|CM000127.1|-[mRNA]-1592	2	1177866-1179110	+	NBS-LRR	I	Expressed
Ch02-Indica|gb|CM000127.1|-[mRNA]-1631	2	1454191-1452562	-	NBS-LRR	I	Unexpressed
Ch02-Indica|gb|CM000127.1|-[mRNA]-164	2	1001567-1003680	+	NBS-LRR	I	Expressed
Ch02-Indica|gb|CM000127.1|-[mRNA]-169	2	1021715-1024215	+	NBS-LRR	I	Expressed
Ch02-Indica|gb|CM000127.1|-[mRNA]-170	2	1046477-1047240	+	NBS-LRR	I	Expressed
Ch02-Indica|gb|CM000127.1|-[mRNA]-172	2	1054889-1057043	+	NBS-LRR	I	Expressed
Ch02-Indica|gb|CM000127.1|-[mRNA]-1757	2	2389661-2388380	-	LZ-NBS-LRR	II	Expressed
Ch02-Indica|gb|CM000127.1|-[mRNA]-1783	2	2546758-2545366	-	LRR	IV	Unexpressed
Ch02-Indica|gb|CM000127.1|-[mRNA]-1803	2	2709635-2708418	-	LRR	IV	Unexpressed
Ch02-Indica|gb|CM000127.1|-[mRNA]-182	2	1113474-1113295	-	LRR-TM	III	Expressed
Ch02-Indica|gb|CM000127.1|-[mRNA]-2117	2	424467-423668	-	LRR	IV	Unexpressed
Ch02-Indica|gb|CM000127.1|-[mRNA]-222	2	1332873-1333528	+	Defense	V	Expressed
Ch02-Indica|gb|CM000127.1|-[mRNA]-2458	2	2967964-2968746	+	LRR	IV	Unexpressed
Ch02-Indica|gb|CM000127.1|-[mRNA]-2534	2	3477537-3478754	+	LRR	IV	Expressed
Ch02-Indica|gb|CM000127.1|-[mRNA]-2537	2	3490464-3493518	+	LRR	IV	Unexpressed
Ch02-Indica|gb|CM000127.1|-[mRNA]-2677	2	4509187-4510814	+	NBS-LRR	I	Unexpressed
Ch02-Indica|gb|CM000127.1|-[mRNA]-2685	2	4574561-4576167	+	LZ-NBS-LRR	II	Expressed
Ch02-Indica|gb|CM000127.1|-[mRNA]-2766	2	5167019-5167580	+	LRR-TM	III	Expressed
Ch02-Indica|gb|CM000127.1|-[mRNA]-2848	2	326949-326570	-	NBS-LRR	I	Moderately expressed
Ch02-Indica|gb|CM000127.1|-[mRNA]-2935	2	1043123-1044162	+	Defense	V	Expressed
Ch02-Indica|gb|CM000127.1|-[mRNA]-3092	2	2166794-2168182	+	LRR	IV	Unexpressed
Ch02-Indica|gb|CM000127.1|-[mRNA]-3104	2	2243049-2242806	-	LRR-TM	III	Expressed
Ch02-Indica|gb|CM000127.1|-[mRNA]-3166	2	2704079-2706113	+	NBS-LRR	I	Unexpressed
Ch02-Indica|gb|CM000127.1|-[mRNA]-3383	2	4207666-4208790	+	LRR	IV	Expressed
Ch02-Indica|gb|CM000127.1|-[mRNA]-3412	2	4383988-4383125	-	LRR-TM	III	Expressed
Ch02-Indica|gb|CM000127.1|-[mRNA]-3434	2	4548616-4549296	+	LRR	IV	Expressed
Ch02-Indica|gb|CM000127.1|-[mRNA]-3472	2	4833657-4834352	+	NBS-LRR	I	Expressed
Ch02-Indica|gb|CM000127.1|-[mRNA]-3475	2	4843702-4844610	+	NBS-LRR	I	Expressed
Ch02-Indica|gb|CM000127.1|-[mRNA]-3532	2	5175202-5173871	-	LRR	IV	Expressed
Ch02-Indica|gb|CM000127.1|-[mRNA]-3540	2	5242185-5242323	+	LRR	IV	Expressed
Ch02-Indica|gb|CM000127.1|-[mRNA]-3553	2	5314658-5314246	-	Defense	V	Expressed
Ch02-Indica|gb|CM000127.1|-[mRNA]-3583	2	5516476-5517912	+	LRR	IV	Unexpressed
Ch02-Indica|gb|CM000127.1|-[mRNA]-3613	2	5735033-5734820	-	LRR	IV	Moderately expressed
Ch02-Indica|gb|CM000127.1|-[mRNA]-3614	2	5739458-5740848	+	LRR-TM	III	Expressed
Ch02-Indica|gb|CM000127.1|-[mRNA]-363	2	2218697-2222507	+	NBS-LRR	I	Expressed
Ch02-Indica|gb|CM000127.1|-[mRNA]-3638	2	5919844-5921139	+	LRR-TM	III	Expressed
Ch02-Indica|gb|CM000127.1|-[mRNA]-3753	2	6743409-6740266	-	LRR	IV	Expressed
Ch02-Indica|gb|CM000127.1|-[mRNA]-378	2	2317102-2318220	+	Defense	V	Expressed
Ch02-Indica|gb|CM000127.1|-[mRNA]-3797	2	7075566-7078317	+	LRR-TM	III	Expressed
Ch02-Indica|gb|CM000127.1|-[mRNA]-3900	2	7737930-7736638	-	LRR	IV	Expressed
Ch02-Indica|gb|CM000127.1|-[mRNA]-3911	2	7839150-7839821	+	LZ-NBS-LRR	II	Expressed
Ch02-Indica|gb|CM000127.1|-[mRNA]-4122	2	9503507-9504393	+	LRR-TM	III	Expressed
Ch02-Indica|gb|CM000127.1|-[mRNA]-4488	2	12189430-12189970	+	LZ-NBS-LRR	II	Moderately expressed
Ch02-Indica|gb|CM000127.1|-[mRNA]-4526	2	12440058-12440578	+	Defense	V	Expressed
Ch02-Indica|gb|CM000127.1|-[mRNA]-4568	2	12716588-12716976	+	Defense	V	Expressed
Ch02-Indica|gb|CM000127.1|-[mRNA]-481	2	3171321-3171711	+	LZ-NBS-LRR	II	Expressed
Ch02-Indica|gb|CM000127.1|-[mRNA]-4831	2	14534117-14533133	-	Defense	V	Moderately expressed
Ch02-Indica|gb|CM000127.1|-[mRNA]-487	2	3198730-3200794	+	NBS-LRR	I	Expressed
Ch02-Indica|gb|CM000127.1|-[mRNA]-5246	2	17405732-17404812	-	LRR	IV	Expressed
Ch02-Indica|gb|CM000127.1|-[mRNA]-5272	2	17545259-17544724	-	LRR	IV	Expressed
Ch02-Indica|gb|CM000127.1|-[mRNA]-581	2	3877312-3875831	-	LRR-TM	III	Expressed
Ch02-Indica|gb|CM000127.1|-[mRNA]-589	2	3930938-3932850	+	LRR	IV	Unexpressed
Ch02-Indica|gb|CM000127.1|-[mRNA]-710	2	4772302-4771376	-	LRR-TM	III	Expressed
Ch02-Indica|gb|CM000127.1|-[mRNA]-871	2	5901445-5899857	-	NBS-LRR	I	Expressed
Ch02-Indica|gb|CM000127.1|-[mRNA]-902	2	6122685-6119409	-	LRR	IV	Expressed
Ch02-Indica|gb|CM000127.1|-[mRNA]-956	2	6497278-6496145	-	Defense	V	Expressed
Ch02-Indica|gb|CM000127.1|-[mRNA]-960	2	6519529-6517568	-	LRR	IV	Highly expressed
Ch03-Indica|gb|CM000128.1|-[mRNA]-57	3	305570-304853	-	LRR	IV	Expressed
Ch03-Indica|gb|CM000128.1|-[mRNA]-1001	3	6583033-6584291	+	Defense	V	Moderately expressed
Ch03-Indica|gb|CM000128.1|-[mRNA]-1003	3	6596405-6594957	-	LRR	IV	Expressed
Ch03-Indica|gb|CM000128.1|-[mRNA]-1013	3	6646312-6647031	+	LRR	IV	Moderately expressed
Ch03-Indica|gb|CM000128.1|-[mRNA]-1015	3	6655649-6656187	+	LRR	IV	Moderately expressed
Ch03-Indica|gb|CM000128.1|-[mRNA]-1057	3	6974503-6973910	-	LRR-TM	III	Expressed
Ch03-Indica|gb|CM000128.1|-[mRNA]-1062	3	7014570-7012706	-	LRR	IV	Expressed
Ch03-Indica|gb|CM000128.1|-[mRNA]-1091	3	7298683-7297962	-	Defense	V	Expressed
Ch03-Indica|gb|CM000128.1|-[mRNA]-1116	3	7456256-7455575	-	LRR-TM	III	Expressed
Ch03-Indica|gb|CM000128.1|-[mRNA]-1160	3	7758868-7758403	-	LRR-TM	III	Expressed
Ch03-Indica|gb|CM000128.1|-[mRNA]-1179	3	7895229-7895984	+	Defense	V	Expressed
Ch03-Indica|gb|CM000128.1|-[mRNA]-1376	3	9252437-9252065	-	LRR-TM	III	Expressed
Ch03-Indica|gb|CM000128.1|-[mRNA]-1404	3	9443421-9441730	-	NBS-LRR	I	Expressed
Ch03-Indica|gb|CM000128.1|-[mRNA]-1442	3	9722963-9722551	-	LRR-TM	III	Expressed
Ch03-Indica|gb|CM000128.1|-[mRNA]-1596	3	10845672-10846021	+	LRR-TM	III	Expressed
Ch03-Indica|gb|CM000128.1|-[mRNA]-1623	3	11013247-11012663	-	LRR	IV	Expressed
Ch03-Indica|gb|CM000128.1|-[mRNA]-1637	3	11096700-11097732	+	Defense	V	Expressed
Ch03-Indica|gb|CM000128.1|-[mRNA]-1647	3	11152940-11153920	+	Defense	V	Expressed
Ch03-Indica|gb|CM000128.1|-[mRNA]-1920	3	13224332-13223864	-	Defense	V	Moderately expressed
Ch03-Indica|gb|CM000128.1|-[mRNA]-1924	3	13270963-13271476	+	LRR-TM	III	Expressed
Ch03-Indica|gb|CM000128.1|-[mRNA]-1969	3	13574202-13575660	+	LRR	IV	Expressed
Ch03-Indica|gb|CM000128.1|-[mRNA]-2013	3	13874505-13873150	-	LRR-TM	III	Moderately expressed
Ch03-Indica|gb|CM000128.1|-[mRNA]-206	3	1346077-1347477	+	LRR-TM	III	Expressed
Ch03-Indica|gb|CM000128.1|-[mRNA]-2065	3	14258294-14258740	+	Defense	V	Expressed
Ch03-Indica|gb|CM000128.1|-[mRNA]-2074	3	14366799-14366159	-	LRR	IV	Unexpressed
Ch03-Indica|gb|CM000128.1|-[mRNA]-214	3	1400088-1400454	+	LRR-TM	III	Expressed
Ch03-Indica|gb|CM000128.1|-[mRNA]-2231	3	681187-681523	+	LRR-TM	III	Expressed
Ch03-Indica|gb|CM000128.1|-[mRNA]-228	3	1477906-1477534	-	LRR-TM	III	Expressed
Ch03-Indica|gb|CM000128.1|-[mRNA]-2348	3	1474029-1474707	+	Defense	V	Expressed
Ch03-Indica|gb|CM000128.1|-[mRNA]-235	3	1529412-1530514	+	LRR	IV	Expressed
Ch03-Indica|gb|CM000128.1|-[mRNA]-2414	3	1922989-1922016	-	NBS-LRR	I	Expressed
Ch03-Indica|gb|CM000128.1|-[mRNA]-2521	3	2764585-2765872	+	Defense	V	Expressed
Ch03-Indica|gb|CM000128.1|-[mRNA]-2522	3	2769416-2769049	-	LRR	IV	Moderately expressed
Ch03-Indica|gb|CM000128.1|-[mRNA]-2549	3	2952354-2951821	-	LRR	IV	Unexpressed
Ch03-Indica|gb|CM000128.1|-[mRNA]-2553	3	2971757-2971221	-	LRR	IV	Unexpressed
Ch03-Indica|gb|CM000128.1|-[mRNA]-2633	3	3658898-3658374	-	LRR-TM	III	Expressed
Ch03-Indica|gb|CM000128.1|-[mRNA]-2738	3	4431098-4431578	+	Defense	V	Moderately expressed
Ch03-Indica|gb|CM000128.1|-[mRNA]-278	3	1835788-1836166	+	Defense	V	Moderately expressed
Ch03-Indica|gb|CM000128.1|-[mRNA]-2921	3	5761629-5762309	+	LRR	IV	Expressed
Ch03-Indica|gb|CM000128.1|-[mRNA]-2963	3	6020840-6021067	+	LRR	IV	Moderately expressed
Ch03-Indica|gb|CM000128.1|-[mRNA]-2998	3	21926-24232	+	LRR	IV	Expressed
Ch03-Indica|gb|CM000128.1|-[mRNA]-3056	3	321883-322838	+	LZ-NBS-LRR	II	Expressed
Ch03-Indica|gb|CM000128.1|-[mRNA]-3058	3	338987-339572	+	LZ-NBS-LRR	II	Expressed
Ch03-Indica|gb|CM000128.1|-[mRNA]-3617	3	4373441-4370934	-	NBS-LRR	I	Expressed
Ch03-Indica|gb|CM000128.1|-[mRNA]-3627	3	4448045-4447584	-	Defense	V	Moderately expressed
Ch03-Indica|gb|CM000128.1|-[mRNA]-374	3	2417940-2418719	+	LZ-NBS-LRR	II	Expressed
Ch03-Indica|gb|CM000128.1|-[mRNA]-3931	3	6685500-6685735	+	LRR	IV	Expressed
Ch03-Indica|gb|CM000128.1|-[mRNA]-3939	3	6727658-6726589	-	LRR-TM	III	Expressed
Ch03-Indica|gb|CM000128.1|-[mRNA]-403	3	2661598-2658506	-	LRR	IV	Expressed
Ch03-Indica|gb|CM000128.1|-[mRNA]-4044	3	7641236-7640895	-	LRR-TM	III	Expressed
Ch03-Indica|gb|CM000128.1|-[mRNA]-4105	3	8171299-8172343	+	Defense	V	Expressed
Ch03-Indica|gb|CM000128.1|-[mRNA]-4148	3	8521337-8520639	-	Defense	V	Moderately expressed
Ch03-Indica|gb|CM000128.1|-[mRNA]-4156	3	8579301-8578893	-	Defense	V	Expressed
Ch03-Indica|gb|CM000128.1|-[mRNA]-4214	3	8929443-8931506	+			Expressed
Ch03-Indica|gb|CM000128.1|-[mRNA]-4230	3	9028470-9027825	-	Defense	V	Expressed
Ch03-Indica|gb|CM000128.1|-[mRNA]-4566	3	11433102-11432197	-	LRR-TM	III	Expressed
Ch03-Indica|gb|CM000128.1|-[mRNA]-4675	3	12241950-12243223	+	Defense	V	Expressed
Ch03-Indica|gb|CM000128.1|-[mRNA]-4780	3	13053276-13052806	-	Defense	V	Moderately expressed
Ch03-Indica|gb|CM000128.1|-[mRNA]-4880	3	13733582-13734067	+	Defense	V	Moderately expressed
Ch03-Indica|gb|CM000128.1|-[mRNA]-504	3	3274535-3273427	-	LRR	IV	Expressed
Ch03-Indica|gb|CM000128.1|-[mRNA]-5160	3	15567784-15567017	-	LRR-TM	III	Expressed
Ch03-Indica|gb|CM000128.1|-[mRNA]-5216	3	15894811-15895924	+	Defense	V	Moderately expressed
Ch03-Indica|gb|CM000128.1|-[mRNA]-5223	3	15932467-15932882	+	LRR-TM	III	Moderately expressed
Ch03-Indica|gb|CM000128.1|-[mRNA]-5336	3	16641388-16641581	+	LRR-TM	III	Moderately expressed
Ch03-Indica|gb|CM000128.1|-[mRNA]-5569	3	18048965-18049789	+	Defense	V	Expressed
Ch03-Indica|gb|CM000128.1|-[mRNA]-5673	3	18612295-18611564	-	Defense	V	Expressed
Ch03-Indica|gb|CM000128.1|-[mRNA]-5865	3	200871-201888	+	LRR	IV	Expressed
Ch03-Indica|gb|CM000128.1|-[mRNA]-5867	3	216872-217912	+	LRR	IV	Expressed
Ch03-Indica|gb|CM000128.1|-[mRNA]-5868	3	221233-222357	+	LRR	IV	Expressed
Ch03-Indica|gb|CM000128.1|-[mRNA]-593	3	3850634-3850441	-	LZ-NBS-LRR	II	Expressed
Ch03-Indica|gb|CM000128.1|-[mRNA]-676	3	4325100-4325513	+	LRR-TM	III	Expressed
Ch03-Indica|gb|CM000128.1|-[mRNA]-707	3	4538861-4539150	+	LRR	IV	Moderately expressed
Ch03-Indica|gb|CM000128.1|-[mRNA]-713	3	4574456-4574998	+	LRR	IV	Expressed
Ch03-Indica|gb|CM000128.1|-[mRNA]-756	3	4858394-4857234	-	LRR	IV	Expressed
Ch03-Indica|gb|CM000128.1|-[mRNA]-936	3	6085498-6085350	-	LRR	IV	Expressed
Ch03-Indica|gb|CM000128.1|-[mRNA]-938	3	6097692-6097807	+	LRR	IV	Expressed
Ch04-Indica|gb|CM000129.1|-[mRNA]84	4	615715-614901	-	LRR-TM	III	Expressed
Ch04-Indica|gb|CM000129.1|-[mRNA]132	4	964284-962383	-	LRR	IV	Unexpressed
Ch04-Indica|gb|CM000129.1|-[mRNA]133	4	967225-966099	-	LRR	IV	Unexpressed
Ch04-Indica|gb|CM000129.1|-[mRNA]1395	4	2223821-2223140	-	LRR	IV	Expressed
Ch04-Indica|gb|CM000129.1|-[mRNA]1435	4	2550741-2550387	-	LRR	IV	Expressed
Ch04-Indica|gb|CM000129.1|-[mRNA]1467	4	2827360-2824147	-	LRR	IV	Expressed
Ch04-Indica|gb|CM000129.1|-[mRNA]1704	4	90922-89965	-	LRR	IV	Unexpressed
Ch04-Indica|gb|CM000129.1|-[mRNA]1706	4	102796-99675	-	LRR	IV	Unexpressed
Ch04-Indica|gb|CM000129.1|-[mRNA]180	4	1309467-1310315	+	LRR	IV	Expressed
Ch04-Indica|gb|CM000129.1|-[mRNA]1884	4	1403120-1400335	-	LRR	IV	Expressed
Ch04-Indica|gb|CM000129.1|-[mRNA]2038	4	2583839-2584114	+	NBS-LRR	I	Unexpressed
Ch04-Indica|gb|CM000129.1|-[mRNA]210	4	136102-139294	+	NBS-LRR	I	Unexpressed
Ch04-Indica|gb|CM000129.1|-[mRNA]2109	4	3061856-3061070	-	Defense	V	Expressed
Ch04-Indica|gb|CM000129.1|-[mRNA]2333	4	4878534-4876912	-	LRR	IV	Expressed
Ch04-Indica|gb|CM000129.1|-[mRNA]2381	4	5265604-5265040	-	LRR-TM	III	Expressed
Ch04-Indica|gb|CM000129.1|-[mRNA]2388	4	5315226-5314352	-	LRR-TM	III	Expressed
Ch04-Indica|gb|CM000129.1|-[mRNA]2517	4	6172026-6172445	+	LRR	IV	Unexpressed
Ch04-Indica|gb|CM000129.1|-[mRNA]2559	4	6550237-6551777	+	LRR	IV	Unexpressed
Ch04-Indica|gb|CM000129.1|-[mRNA]275	4	309789-312654	+	LRR	IV	Moderately expressed
Ch04-Indica|gb|CM000129.1|-[mRNA]2976	4	2178436-2179137	+	LRR	IV	Expressed
Ch04-Indica|gb|CM000129.1|-[mRNA]3010	4	2377383-2378360	+	LRR	IV	Expressed
Ch04-Indica|gb|CM000129.1|-[mRNA]3105	4	2944590-2947346	+	LRR	IV	Expressed
Ch04-Indica|gb|CM000129.1|-[mRNA]3147	4	3229240-3228834	-	Defense	V	Moderately expressed
Ch04-Indica|gb|CM000129.1|-[mRNA]3152	4	3251972-3251566	-	Defense	V	Moderately expressed
Ch04-Indica|gb|CM000129.1|-[mRNA]3231	4	3728599-3728388	-	LRR	IV	Moderately expressed
Ch04-Indica|gb|CM000129.1|-[mRNA]3284	4	4069389-4069693	+	Defense	V	Expressed
Ch04-Indica|gb|CM000129.1|-[mRNA]3326	4	4349165-4347324	-	NBS-LRR	I	Unexpressed
Ch04-Indica|gb|CM000129.1|-[mRNA]3553	4	5835816-5836163	+	LZ-NBS-LRR	II	Expressed
Ch04-Indica|gb|CM000129.1|-[mRNA]3604	4	6170275-6167414	-	NBS-LRR	I	Expressed
Ch04-Indica|gb|CM000129.1|-[mRNA]3832	4	7816328-7818622	+	LRR	IV	Expressed
Ch04-Indica|gb|CM000129.1|-[mRNA]4069	4	9315992-9315301	-	LRR	IV	Expressed
Ch04-Indica|gb|CM000129.1|-[mRNA]4217	4	10372982-10370499	-	LRR	IV	Moderately expressed
Ch04-Indica|gb|CM000129.1|-[mRNA]4235	4	10508921-10510813	+	NBS-LRR	I	Expressed
Ch04-Indica|gb|CM000129.1|-[mRNA]4236	4	10514747-10515874	+	NBS-LRR	I	Expressed
Ch04-Indica|gb|CM000129.1|-[mRNA]4241	4	10543478-10545264	+	NBS-LRR	I	Expressed
Ch04-Indica|gb|CM000129.1|-[mRNA]4244	4	10565668-10567611	+	NBS-LRR	I	Expressed
Ch04-Indica|gb|CM000129.1|-[mRNA]4467	4	11896911-11899008	+	LRR	IV	Expressed
Ch04-Indica|gb|CM000129.1|-[mRNA]4468	4	11905319-11906281	+	LRR	IV	Expressed
Ch04-Indica|gb|CM000129.1|-[mRNA]4471	4	11919132-11919589	+	LRR	IV	Expressed
Ch04-Indica|gb|CM000129.1|-[mRNA]4683	4	13341243-13338205	-	LRR	IV	Expressed
Ch04-Indica|gb|CM000129.1|-[mRNA]4686	4	13369652-13367769	-	LRR	IV	Expressed
Ch04-Indica|gb|CM000129.1|-[mRNA]4843	4	14372563-14373336	+	Defense	V	Expressed
Ch04-Indica|gb|CM000129.1|-[mRNA]502	4	872842-871360	-	LRR	IV	Expressed
Ch04-Indica|gb|CM000129.1|-[mRNA]554	4	96026-93933	-	LRR	IV	Unexpressed
Ch04-Indica|gb|CM000129.1|-[mRNA]574	4	235429-237235	+	LRR	IV	Unexpressed
Ch04-Indica|gb|CM000129.1|-[mRNA]711	4	1202798-1201884	-	LRR	IV	Unexpressed
Ch05-Indica|gb|CM000130.1|-[mRNA]102	5	637908-637502	-	LRR-TM	III	Moderately expressed
Ch05-Indica|gb|CM000130.1|-[mRNA]1208	5	101161-100544	-	LZ-NBS-LRR	II	Expressed
Ch05-Indica|gb|CM000130.1|-[mRNA]1210	5	106081-105464	-	LZ-NBS-LRR	II	Expressed
Ch05-Indica|gb|CM000130.1|-[mRNA]1217	5	160229-159033	-	NBS-LRR	I	Unexpressed
Ch05-Indica|gb|CM000130.1|-[mRNA]1242	5	317898-315562	-	LRR	IV	Expressed
Ch05-Indica|gb|CM000130.1|-[mRNA]1475	5	920809-919916	-	Defense	V	Highly expressed
Ch05-Indica|gb|CM000130.1|-[mRNA]1479	5	952108-951249	-	Defense	V	Highly expressed
Ch05-Indica|gb|CM000130.1|-[mRNA]1482	5	982251-983132	+	Defense	V	Highly expressed
Ch05-Indica|gb|CM000130.1|-[mRNA]1485	5	993413-994294	+	Defense	V	Moderately expressed
Ch05-Indica|gb|CM000130.1|-[mRNA]1489	5	1015794-1016687	+	Defense	V	Moderately expressed
Ch05-Indica|gb|CM000130.1|-[mRNA]1536	5	1379846-1380354	+	LRR-TM	III	Expressed
Ch05-Indica|gb|CM000130.1|-[mRNA]1560	5	1534610-1534965	+	LRR-TM	III	Moderately expressed
Ch05-Indica|gb|CM000130.1|-[mRNA]1571	5	1641043-1641426	+	LRR-TM	III	Moderately expressed
Ch05-Indica|gb|CM000130.1|-[mRNA]1607	5	1896850-1896479	-	LRR	IV	Expressed
Ch05-Indica|gb|CM000130.1|-[mRNA]1937	5	623312-622480	-	NBS-LRR	I	Expressed
Ch05-Indica|gb|CM000130.1|-[mRNA]2011	5	1225151-1225676	+	LRR-TM	III	Expressed
Ch05-Indica|gb|CM000130.1|-[mRNA]2137	5	2140940-2141189	+	LRR-TM	III	Expressed
Ch05-Indica|gb|CM000130.1|-[mRNA]2207	5	8586-9701	+	LRR-TM	III	Expressed
Ch05-Indica|gb|CM000130.1|-[mRNA]2558	5	134055-134640	+	LRR-TM	III	Expressed
Ch05-Indica|gb|CM000130.1|-[mRNA]2584	5	339949-339018	-	Defense	V	Highly expressed
Ch05-Indica|gb|CM000130.1|-[mRNA]2622	5	615000-615632	+	LRR	IV	Unexpressed
Ch05-Indica|gb|CM000130.1|-[mRNA]2675	5	1077970-1079064	+	LRR-TM	III	Expressed
Ch05-Indica|gb|CM000130.1|-[mRNA]2771	5	1819758-1820164	+	LRR-TM	III	Expressed
Ch05-Indica|gb|CM000130.1|-[mRNA]2774	5	1835088-1835239	+	Defense	V	Expressed
Ch05-Indica|gb|CM000130.1|-[mRNA]2775	5	1843345-1843605	+	Defense	V	Expressed
Ch05-Indica|gb|CM000130.1|-[mRNA]2778	5	1867876-1868266	+	Defense	V	Moderately expressed
Ch05-Indica|gb|CM000130.1|-[mRNA]2779	5	1877846-1878340	+	Defense	V	Moderately expressed
Ch05-Indica|gb|CM000130.1|-[mRNA]2780	5	1880637-1879870	-	LRR	IV	Expressed
Ch05-Indica|gb|CM000130.1|-[mRNA]2781	5	1891294-1891572	+	Defense	V	Expressed
Ch05-Indica|gb|CM000130.1|-[mRNA]2782	5	1896611-1896895	+	Defense	V	Expressed
Ch05-Indica|gb|CM000130.1|-[mRNA]2802	5	2054807-2056120	+	Defense	V	Expressed
Ch05-Indica|gb|CM000130.1|-[mRNA]2833	5	2281605-2282786	+	LRR	IV	Expressed
Ch05-Indica|gb|CM000130.1|-[mRNA]2872	5	2656589-2654646	-	NBS-LRR	I	Expressed
Ch05-Indica|gb|CM000130.1|-[mRNA]2959	5	3296003-3296385	+	LRR	IV	Moderately expressed
Ch05-Indica|gb|CM000130.1|-[mRNA]3035	5	3854085-3853846	-	LRR-TM	III	Expressed
Ch05-Indica|gb|CM000130.1|-[mRNA]3095	5	4247998-4246935	-	Defense	V	Expressed
Ch05-Indica|gb|CM000130.1|-[mRNA]3098	5	4276550-4276823	+	LZ-NBS-LRR	II	Expressed
Ch05-Indica|gb|CM000130.1|-[mRNA]3132	5	4549343-4550150	+	LRR	IV	Moderately expressed
Ch05-Indica|gb|CM000130.1|-[mRNA]3314	5	5782625-5782062	-	LRR	IV	Expressed
Ch05-Indica|gb|CM000130.1|-[mRNA]3327	5	5899210-5897417	-	LZ-NBS-LRR	II	Expressed
Ch05-Indica|gb|CM000130.1|-[mRNA]3350	5	6054993-6053706	-	LRR-TM	III	Expressed
Ch05-Indica|gb|CM000130.1|-[mRNA]3352	5	6061098-6060616	-	LRR-TM	III	Unexpressed
Ch05-Indica|gb|CM000130.1|-[mRNA]3367	5	6147691-6148595	+	LRR	IV	Expressed
Ch05-Indica|gb|CM000130.1|-[mRNA]3469	5	6809790-6809561	-	LRR	IV	Expressed
Ch05-Indica|gb|CM000130.1|-[mRNA]347	5	2478312-2479050	+	Defense	V	Expressed
Ch05-Indica|gb|CM000130.1|-[mRNA]3475	5	6846116-6848027	+	NBS-LRR	I	Expressed
Ch05-Indica|gb|CM000130.1|-[mRNA]3476	5	6851963-6855328	+	NBS-LRR	I	Expressed
Ch05-Indica|gb|CM000130.1|-[mRNA]3501	5	7032119-7033090	+	Defense	V	Expressed
Ch05-Indica|gb|CM000130.1|-[mRNA]3741	5	8613241-8611215	-	LRR	IV	Moderately expressed
Ch05-Indica|gb|CM000130.1|-[mRNA]3758	5	8739786-8740266	+	LRR	IV	Unexpressed
Ch05-Indica|gb|CM000130.1|-[mRNA]3796	5	8970384-8969680	-	LRR	IV	Expressed
Ch05-Indica|gb|CM000130.1|-[mRNA]3962	5	2815725-2815967	+	LRR-TM	III	Expressed
Ch05-Indica|gb|CM000130.1|-[mRNA]4138	5	11028401-11027982	-	LRR	IV	Expressed
Ch05-Indica|gb|CM000130.1|-[mRNA]4250	5	11700167-11699275	-	LZ-NBS-LRR	II	Unexpressed
Ch05-Indica|gb|CM000130.1|-[mRNA]4274	5	11862548-11863073	+	LRR	IV	Expressed
Ch05-Indica|gb|CM000130.1|-[mRNA]4275	5	11865181-11865711	+	LRR	IV	Expressed
Ch05-Indica|gb|CM000130.1|-[mRNA]4303	5	12020857-12021313	+	LRR-TM	III	Unexpressed
Ch05-Indica|gb|CM000130.1|-[mRNA]452	5	3137398-3136659	-	LRR	IV	Expressed
Ch05-Indica|gb|CM000130.1|-[mRNA]490	5	3401979-3401523	-	LRR	IV	Unexpressed
Ch05-Indica|gb|CM000130.1|-[mRNA]607	5	4310781-4312015	+	LRR	IV	Expressed
Ch05-Indica|gb|CM000130.1|-[mRNA]613	5	4349174-4352167	+	LRR	IV	Moderately expressed
Ch05-Indica|gb|CM000130.1|-[mRNA]723	5	5074540-5073499	-	LRR	IV	Expressed
Ch05-Indica|gb|CM000130.1|-[mRNA]753	5	5303543-5304369	+	LZ-NBS-LRR	II	Expressed
Ch05-Indica|gb|CM000130.1|-[mRNA]886	5	6405605-6405147	-	Defense	V	Expressed
Ch05-Indica|gb|CM000130.1|-[mRNA]9331	5	6809773-6810026	+	LRR-TM	III	Expressed
Ch05-Indica|gb|CM000130.1|-[mRNA]954	5	6957603-6957208	-	LRR-TM	III	Expressed
Ch05-Indica|gb|CM000130.1|-[mRNA]986	5	7237590-7237081	-	LRR	IV	Expressed
Ch05-Indica|gb|CM000130.1|-[mRNA]988	5	7257769-7257314	-	Defense	V	Expressed
Ch06-Indica|gb|CM000131.1|-[mRNA]1266	6	3115494-3115150	-	Defense	V	Expressed
Ch06-Indica|gb|CM000131.1|-[mRNA]1432	6	4448420-4445510	-	LRR	IV	Expressed
Ch06-Indica|gb|CM000131.1|-[mRNA]1454	6	4586490-4586636	+	LRR	IV	Expressed
Ch06-Indica|gb|CM000131.1|-[mRNA]1533	6	513627-515399	+	LRR-TM	III	Expressed
Ch06-Indica|gb|CM000131.1|-[mRNA]1563	6	793156-795962	+	NBS-LRR	I	Expressed
Ch06-Indica|gb|CM000131.1|-[mRNA]1569	6	840338-842217	+	NBS-LRR	I	Unexpressed
Ch06-Indica|gb|CM000131.1|-[mRNA]1980	6	2796130-2798447	+	LRR	IV	Expressed
Ch06-Indica|gb|CM000131.1|-[mRNA]2588	6	675462-675054	-	Defense	V	Expressed
Ch06-Indica|gb|CM000131.1|-[mRNA]2624	6	945689-944265	-	NBS-LRR	I	Expressed
Ch06-Indica|gb|CM000131.1|-[mRNA]2810	6	854201-854796	+	Defense	V	Expressed
Ch06-Indica|gb|CM000131.1|-[mRNA]282	6	1857525-1858427	+	Defense	V	Expressed
Ch06-Indica|gb|CM000131.1|-[mRNA]3006	6	2293432-2296087	+	LRR	IV	Moderately expressed
Ch06-Indica|gb|CM000131.1|-[mRNA]3010	6	2317094-2319482	+	LRR	IV	Expressed
Ch06-Indica|gb|CM000131.1|-[mRNA]307	6	2032444-2033322	+	LRR	IV	Expressed
Ch06-Indica|gb|CM000131.1|-[mRNA]3127	6	3331416-3331668	+	LRR-TM	III	Moderately expressed
Ch06-Indica|gb|CM000131.1|-[mRNA]3140	6	3402349-3399620	-	LRR	IV	Unexpressed
Ch06-Indica|gb|CM000131.1|-[mRNA]3181	6	132145-130180	-	LRR	IV	Expressed
Ch06-Indica|gb|CM000131.1|-[mRNA]3184	6	144196-145125	+	LRR-TM	III	Expressed
Ch06-Indica|gb|CM000131.1|-[mRNA]3185	6	163178-166228	+	LRR-TM	III	Expressed
Ch06-Indica|gb|CM000131.1|-[mRNA]3200	6	278740-280557	+	LRR	IV	Expressed
Ch06-Indica|gb|CM000131.1|-[mRNA]3202	6	313491-314910	+	LRR-TM	III	Expressed
Ch06-Indica|gb|CM000131.1|-[mRNA]3208	6	344912-346397	+	LRR-TM	III	Expressed
Ch06-Indica|gb|CM000131.1|-[mRNA]3209	6	361811-364844	+	LRR-TM	III	Expressed
Ch06-Indica|gb|CM000131.1|-[mRNA]3213	6	389332-392362	+	LRR	IV	Expressed
Ch06-Indica|gb|CM000131.1|-[mRNA]3214	6	401152-403235	+	LRR	IV	Expressed
Ch06-Indica|gb|CM000131.1|-[mRNA]3217	6	429821-430389	+	LRR	IV	Expressed
Ch06-Indica|gb|CM000131.1|-[mRNA]3237	6	586718-588519	+	LRR	IV	Expressed
Ch06-Indica|gb|CM000131.1|-[mRNA]3241	6	623311-623786	+	LRR	IV	Expressed
Ch06-Indica|gb|CM000131.1|-[mRNA]3252	6	716202-715104	-	Defense	V	Expressed
Ch06-Indica|gb|CM000131.1|-[mRNA]3283	6	933373-931080	-	NBS-LRR	I	Expressed
Ch06-Indica|gb|CM000131.1|-[mRNA]3367	6	1651770-1653662	+	LRR	IV	Moderately expressed
Ch06-Indica|gb|CM000131.1|-[mRNA]3368	6	1662328-1662161	-	LRR-TM	III	Expressed
Ch06-Indica|gb|CM000131.1|-[mRNA]3398	6	1864211-1865252	+	Defense	V	Expressed
Ch06-Indica|gb|CM000131.1|-[mRNA]348	6	2248830-2245945	-	LRR	IV	Expressed
Ch06-Indica|gb|CM000131.1|-[mRNA]3492	6	2685752-2688358	+	LRR	IV	Expressed
Ch06-Indica|gb|CM000131.1|-[mRNA]3493	6	2694031-2694470	+	LRR	IV	Expressed
Ch06-Indica|gb|CM000131.1|-[mRNA]350	6	2260080-2257138	-	LRR	IV	Expressed
Ch06-Indica|gb|CM000131.1|-[mRNA]351	6	2264868-2262793	-	LRR	IV	Expressed
Ch06-Indica|gb|CM000131.1|-[mRNA]3694	6	4194964-4195737	+	LRR	IV	Expressed
Ch06-Indica|gb|CM000131.1|-[mRNA]3695	6	4200982-4202821	+	LRR	IV	Expressed
Ch06-Indica|gb|CM000131.1|-[mRNA]3834	6	5607443-5607918	+	LRR	IV	Expressed
Ch06-Indica|gb|CM000131.1|-[mRNA]3862	6	5754200-5755147	+	LRR-TM	III	Expressed
Ch06-Indica|gb|CM000131.1|-[mRNA]3895	6	6017392-6020577	+	LRR-TM	III	Expressed
Ch06-Indica|gb|CM000131.1|-[mRNA]4100	6	7474600-7477126	+	LRR	IV	Expressed
Ch06-Indica|gb|CM000131.1|-[mRNA]4102	6	7495116-7492474	-	LRR	IV	Highly expressed
Ch06-Indica|gb|CM000131.1|-[mRNA]4103	6	7502280-7499050	-	LRR	IV	Highly expressed
Ch06-Indica|gb|CM000131.1|-[mRNA]4107	6	7539360-7537315	-	LRR	IV	Expressed
Ch06-Indica|gb|CM000131.1|-[mRNA]4142	6	7739590-7740016	+	Defense	V	Moderately expressed
Ch06-Indica|gb|CM000131.1|-[mRNA]4146	6	7763342-7763088	-	Defense	V	Expressed
Ch06-Indica|gb|CM000131.1|-[mRNA]4241	6	8436282-8431950	-	NBS-LRR	I	Expressed
Ch06-Indica|gb|CM000131.1|-[mRNA]4294	6	8777689-8777248	-	Defense	V	Expressed
Ch06-Indica|gb|CM000131.1|-[mRNA]4308	6	8857769-8856260	-	LRR	IV	Expressed
Ch06-Indica|gb|CM000131.1|-[mRNA]4341	6	2773855-2774706	+	NBS-LRR	I	Expressed
Ch06-Indica|gb|CM000131.1|-[mRNA]4359	6	9258883-9259845	+	Defense	V	Moderately expressed
Ch06-Indica|gb|CM000131.1|-[mRNA]4360	6	9262988-9263724	+	Defense	V	Moderately expressed
Ch06-Indica|gb|CM000131.1|-[mRNA]553	6	3513355-3512355	-	NBS-LRR	I	Expressed
Ch06-Indica|gb|CM000131.1|-[mRNA]555	6	3525951-3523975	-	NBS-LRR	I	Expressed
Ch06-Indica|gb|CM000131.1|-[mRNA]604	6	3831796-3829826	-	LZ-NBS-LRR	II	Expressed
Ch06-Indica|gb|CM000131.1|-[mRNA]607	6	3860591-3859978	-	LRR-TM	III	Expressed
Ch06-Indica|gb|CM000131.1|-[mRNA]676	6	4266807-4266262	-	LRR	IV	Unexpressed
Ch06-Indica|gb|CM000131.1|-[mRNA]718	6	4565249-4563983	-	LRR	IV	Expressed
Ch06-Indica|gb|CM000131.1|-[mRNA]868	6	20101-16577	-	LRR	IV	Unexpressed
Ch07-Indica|gb|CM000132.1|-[mRNA]45	7	348032-347662	-	LRR-TM	III	Expressed
Ch07-Indica|gb|CM000132.1|-[mRNA]46	7	355687-357133	+	LRR	IV	Moderately expressed
Ch07-Indica|gb|CM000132.1|-[mRNA]47	7	359959-358856	-	LRR	IV	Moderately expressed
Ch07-Indica|gb|CM000132.1|-[mRNA]49	7	383064-383607	+	LRR	IV	Expressed
Ch07-Indica|gb|CM000132.1|-[mRNA]51	7	402767-402237	-	LRR	IV	Expressed
Ch07-Indica|gb|CM000132.1|-[mRNA]53	7	410966-410304	-	LRR	IV	Expressed
Ch07-Indica|gb|CM000132.1|-[mRNA]56	7	422526-425558	+	LRR	IV	Expressed
Ch07-Indica|gb|CM000132.1|-[mRNA]101	7	738432-739333	+	LRR-TM	III	Expressed
Ch07-Indica|gb|CM000132.1|-[mRNA]1247	7	1958016-1959462	+	LRR	IV	Expressed
Ch07-Indica|gb|CM000132.1|-[mRNA]132	7	907215-907924	+	LRR-TM	III	Expressed
Ch07-Indica|gb|CM000132.1|-[mRNA]1554	7	689549-688656	-	NBS-LRR	I	Expressed
Ch07-Indica|gb|CM000132.1|-[mRNA]1748	7	957538-956853	-	Defense	V	Expressed
Ch07-Indica|gb|CM000132.1|-[mRNA]1768	7	1115040-1115945	+	Defense	V	Expressed
Ch07-Indica|gb|CM000132.1|-[mRNA]1860	7	267736-269001	+	LRR-TM	III	Expressed
Ch07-Indica|gb|CM000132.1|-[mRNA]187	7	1202892-1200207	-	LRR-TM	III	Unexpressed
Ch07-Indica|gb|CM000132.1|-[mRNA]2078	7	1107127-1105765	-	LRR-TM	III	Unexpressed
Ch07-Indica|gb|CM000132.1|-[mRNA]2145	7	1714592-1714248	-	LRR-TM	III	Expressed
Ch07-Indica|gb|CM000132.1|-[mRNA]2310	7	3002124-2999631	-	LRR	IV	Expressed
Ch07-Indica|gb|CM000132.1|-[mRNA]2353	7	3366736-3367502	+	NBS-LRR	I	Expressed
Ch07-Indica|gb|CM000132.1|-[mRNA]2371	7	3557274-3556600	-	LRR-TM	III	Expressed
Ch07-Indica|gb|CM000132.1|-[mRNA]2497	7	4496020-4495472	-	Defense	V	Moderately expressed
Ch07-Indica|gb|CM000132.1|-[mRNA]2498	7	4499772-4500142	+	Defense	V	Expressed
Ch07-Indica|gb|CM000132.1|-[mRNA]2499	7	4504342-4503566	-	Defense	V	Expressed
Ch07-Indica|gb|CM000132.1|-[mRNA]2605	7	5269351-5270276	+	LRR	IV	Expressed
Ch07-Indica|gb|CM000132.1|-[mRNA]2615	7	5308561-5309426	+	LRR-TM	III	Expressed
Ch07-Indica|gb|CM000132.1|-[mRNA]2617	7	5319009-5319825	+	LRR-TM	III	Expressed
Ch07-Indica|gb|CM000132.1|-[mRNA]2618	7	5333854-5334599	+	LRR-TM	III	Expressed
Ch07-Indica|gb|CM000132.1|-[mRNA]2619	7	5342767-5341938	-	LRR-TM	III	Expressed
Ch07-Indica|gb|CM000132.1|-[mRNA]2622	7	5354028-5352732	-	Defense	V	Moderately expressed
Ch07-Indica|gb|CM000132.1|-[mRNA]2624	7	5360482-5359642	-	LRR-TM	III	Expressed
Ch07-Indica|gb|CM000132.1|-[mRNA]2625	7	5366267-5367161	+	LRR-TM	III	Expressed
Ch07-Indica|gb|CM000132.1|-[mRNA]2631	7	5398295-5397196	-	Defense	V	Moderately expressed
Ch07-Indica|gb|CM000132.1|-[mRNA]2632	7	5406190-5404882	-	Defense	V	Moderately expressed
Ch07-Indica|gb|CM000132.1|-[mRNA]2647	7	5499830-5498942	-	LRR-TM	III	Expressed
Ch07-Indica|gb|CM000132.1|-[mRNA]2654	7	5558776-5558107	-	LRR-TM	III	Expressed
Ch07-Indica|gb|CM000132.1|-[mRNA]2660	7	5582443-5583216	+	LRR-TM	III	Expressed
Ch07-Indica|gb|CM000132.1|-[mRNA]2666	7	5632268-5631416	-	LRR-TM	III	Moderately expressed
Ch07-Indica|gb|CM000132.1|-[mRNA]2668	7	5639964-5639122	-	LRR-TM	III	Moderately expressed
Ch07-Indica|gb|CM000132.1|-[mRNA]280	7	1811703-1809214	-	LRR	IV	Moderately expressed
Ch07-Indica|gb|CM000132.1|-[mRNA]282	7	1840685-1841019	+	LRR-TM	III	Expressed
Ch07-Indica|gb|CM000132.1|-[mRNA]2866	7	7031359-7030361	-	LRR	IV	Moderately expressed
Ch07-Indica|gb|CM000132.1|-[mRNA]2942	7	7551444-7552704	+	Defense	V	Expressed
Ch07-Indica|gb|CM000132.1|-[mRNA]3102	7	8563906-8561673	-	LRR	IV	Moderately expressed
Ch07-Indica|gb|CM000132.1|-[mRNA]3147	7	8856088-8859076	+	LRR	IV	Expressed
Ch07-Indica|gb|CM000132.1|-[mRNA]3190	7	9170614-9171086	+	LRR	IV	Expressed
Ch07-Indica|gb|CM000132.1|-[mRNA]3262	7	9635490-9635936	+	LRR	IV	Unexpressed
Ch07-Indica|gb|CM000132.1|-[mRNA]3269	7	9688943-9690378	+	LRR	IV	Moderately expressed
Ch07-Indica|gb|CM000132.1|-[mRNA]3328	7	10124578-10122905	-	LRR	IV	Expressed
Ch07-Indica|gb|CM000132.1|-[mRNA]340	7	2170690-2171587	+	NBS-LRR	I	Moderately expressed
Ch07-Indica|gb|CM000132.1|-[mRNA]341	7	2176824-2174536	-	NBS-LRR	I	Expressed
Ch07-Indica|gb|CM000132.1|-[mRNA]3531	7	11382101-11383176	+	NBS-LRR	I	Expressed
Ch07-Indica|gb|CM000132.1|-[mRNA]371	7	2338074-2336631	-	LRR	IV	Expressed
Ch07-Indica|gb|CM000132.1|-[mRNA]3771	7	12928961-12927630	-	LRR-TM	III	Moderately expressed
Ch07-Indica|gb|CM000132.1|-[mRNA]3831	7	13396759-13397399	+	LRR-TM	III	Expressed
Ch07-Indica|gb|CM000132.1|-[mRNA]3834	7	13407379-13407567	+	LRR-TM	III	Expressed
Ch07-Indica|gb|CM000132.1|-[mRNA]3841	7	13442922-13443469	+	LRR-TM	III	Expressed
Ch07-Indica|gb|CM000132.1|-[mRNA]388	7	2503523-2504212	+	LRR	IV	Expressed
Ch07-Indica|gb|CM000132.1|-[mRNA]3884	7	13713686-13714276	+	LRR	IV	Expressed
Ch07-Indica|gb|CM000132.1|-[mRNA]3933	7	27255-27682	+	NBS-LRR	I	Expressed
Ch07-Indica|gb|CM000132.1|-[mRNA]413	7	2737053-2734485	-	LRR	IV	Unexpressed
Ch07-Indica|gb|CM000132.1|-[mRNA]531	7	3478364-3479749	+	LRR	IV	Moderately expressed
Ch07-Indica|gb|CM000132.1|-[mRNA]542	7	3565061-3566082	+	Defense	V	Moderately expressed
Ch07-Indica|gb|CM000132.1|-[mRNA]593	7	3883109-3882072	-	LRR	IV	Moderately expressed
Ch07-Indica|gb|CM000132.1|-[mRNA]863	7	5845943-5844945	-	LRR	IV	Expressed
Ch08-Indica|gb|CM000133.1|-[mRNA]-26	8	177922-177481	-	LRR-TM	III	Expressed
Ch08-Indica|gb|CM000133.1|-[mRNA]-1080	8	109008-109924	+	LRR-TM	III	Expressed
Ch08-Indica|gb|CM000133.1|-[mRNA]-1087	8	158207-159018	+	Defense	V	Expressed
Ch08-Indica|gb|CM000133.1|-[mRNA]-1298	8	1704341-1703161	-	NBS-LRR	I	Expressed
Ch08-Indica|gb|CM000133.1|-[mRNA]-1299	8	1713395-1713036	-	NBS-LRR	I	Expressed
Ch08-Indica|gb|CM000133.1|-[mRNA]-1314	8	1836185-1837565	+	LRR	IV	Expressed
Ch08-Indica|gb|CM000133.1|-[mRNA]-1317	8	1868618-1870090	+	LRR	IV	Expressed
Ch08-Indica|gb|CM000133.1|-[mRNA]-135	8	873030-873900	+	Defense	V	Expressed
Ch08-Indica|gb|CM000133.1|-[mRNA]-1426	8	2768453-2765510	-	NBS-LRR	I	Expressed
Ch08-Indica|gb|CM000133.1|-[mRNA]-1447	8	2944317-2942170	-	LRR	IV	Expressed
Ch08-Indica|gb|CM000133.1|-[mRNA]-1451	8	2962337-2959551	-	LRR	IV	Expressed
Ch08-Indica|gb|CM000133.1|-[mRNA]-1467	8	3113627-3114805	+	NBS-LRR	I	Unexpressed
Ch08-Indica|gb|CM000133.1|-[mRNA]-1492	8	3278711-3276405	-	LRR	IV	Unexpressed
Ch08-Indica|gb|CM000133.1|-[mRNA]-157	8	1110358-1111235	+	LRR	IV	Expressed
Ch08-Indica|gb|CM000133.1|-[mRNA]-1625	8	4248082-4248363	+	LRR-TM	III	Expressed
Ch08-Indica|gb|CM000133.1|-[mRNA]-1626	8	4245975-4246588	+	LRR-TM	III	Expressed
Ch08-Indica|gb|CM000133.1|-[mRNA]-1935	8	113152-111224	-	NBS-LRR	I	Expressed
Ch08-Indica|gb|CM000133.1|-[mRNA]-2042	8	768844-771048	+	LRR	IV	Unexpressed
Ch08-Indica|gb|CM000133.1|-[mRNA]-2122	8	1350599-1353584	+	LRR-TM	III	Expressed
Ch08-Indica|gb|CM000133.1|-[mRNA]-2499	8	4287197-4289106	+	LRR	IV	Unexpressed
Ch08-Indica|gb|CM000133.1|-[mRNA]-2524	8	4495198-4493329	-	LRR	IV	Expressed
Ch08-Indica|gb|CM000133.1|-[mRNA]-2790	8	6625069-6622959	-	LRR	IV	Expressed
Ch08-Indica|gb|CM000133.1|-[mRNA]-2795	8	6652646-6651566	-	LRR	IV	Expressed
Ch08-Indica|gb|CM000133.1|-[mRNA]-2813	8	6790208-6789787	-	LZ-NBS-LRR	II	Expressed
Ch08-Indica|gb|CM000133.1|-[mRNA]-2890	8	7351140-7350173	-	Defense	V	Expressed
Ch08-Indica|gb|CM000133.1|-[mRNA]-3047	8	8704992-8702334	-	LRR	IV	Expressed
Ch08-Indica|gb|CM000133.1|-[mRNA]-3129	8	9323312-9324184	+	LRR-TM	III	Expressed
Ch08-Indica|gb|CM000133.1|-[mRNA]-3150	8	9504797-9503466	-	LRR	IV	Expressed
Ch08-Indica|gb|CM000133.1|-[mRNA]-3194	8	9822777-9822431	-	LZ-NBS-LRR	II	Expressed
Ch08-Indica|gb|CM000133.1|-[mRNA]-3354	8	11035341-11034923	-	LZ-NBS-LRR	II	Expressed
Ch08-Indica|gb|CM000133.1|-[mRNA]-3368	8	11146192-11146547	+	Defense	V	Expressed
Ch08-Indica|gb|CM000133.1|-[mRNA]-3447	8	11617693-11620522	+	LRR	IV	Expressed
Ch08-Indica|gb|CM000133.1|-[mRNA]-3495	8	11915014-11915864	+	LRR	IV	Expressed
Ch08-Indica|gb|CM000133.1|-[mRNA]-3546	8	12271481-12270444	-	LRR	IV	Expressed
Ch08-Indica|gb|CM000133.1|-[mRNA]-3549	8	12289007-12290296	+	LRR	IV	Expressed
Ch08-Indica|gb|CM000133.1|-[mRNA]-3551	8	12315906-12317023	+	LRR	IV	Expressed
Ch08-Indica|gb|CM000133.1|-[mRNA]-3609	8	12665738-12664823	-	LRR	IV	Expressed
Ch08-Indica|gb|CM000133.1|-[mRNA]-3620	8	12724201-12724706	+	LRR-TM	III	Expressed
Ch08-Indica|gb|CM000133.1|-[mRNA]-3672	8	13091318-13090941	-	Defense	V	Moderately expressed
Ch08-Indica|gb|CM000133.1|-[mRNA]-3673	8	13093092-13092199	-	Defense	V	Moderately expressed
Ch08-Indica|gb|CM000133.1|-[mRNA]-3674	8	13095360-13096307	+	Defense	V	Moderately expressed
Ch08-Indica|gb|CM000133.1|-[mRNA]-3679	8	13112188-13111760	-	Defense	V	Moderately expressed
Ch08-Indica|gb|CM000133.1|-[mRNA]-3712	8	13292842-13292436	-	Defense	V	Expressed
Ch08-Indica|gb|CM000133.1|-[mRNA]-3730	8	13365241-13367072	+	NBS-LRR	I	Expressed
Ch08-Indica|gb|CM000133.1|-[mRNA]-3746	8	13472325-13472066	-	Defense	V	Expressed
Ch08-Indica|gb|CM000133.1|-[mRNA]-3747	8	13478855-13477858	-	Defense	V	Expressed
Ch08-Indica|gb|CM000133.1|-[mRNA]-3806	8	13819764-13820448	+	LRR-TM	III	Expressed
Ch08-Indica|gb|CM000133.1|-[mRNA]-3870	8	14338969-14340087	+	NBS-LRR	I	Expressed
Ch08-Indica|gb|CM000133.1|-[mRNA]-3883	8	14402269-14405091	+	LRR	IV	Expressed
Ch08-Indica|gb|CM000133.1|-[mRNA]-3909	8	14592923-14589304	-	NBS-LRR	I	Expressed
Ch08-Indica|gb|CM000133.1|-[mRNA]-3958	8	14950260-14950943	+	Defense	V	Expressed
Ch08-Indica|gb|CM000133.1|-[mRNA]-4041	8	15337701-15337076	-	LRR-TM	III	Expressed
Ch08-Indica|gb|CM000133.1|-[mRNA]-4116	8	15821615-15821118	-	LRR	IV	Expressed
Ch08-Indica|gb|CM000133.1|-[mRNA]-617	8	4615282-4617244	+	LZ-NBS-LRR	II	Expressed
Ch08-Indica|gb|CM000133.1|-[mRNA]-640	8	4902264-4902100	-	LRR-TM	III	Expressed
Ch08-Indica|gb|CM000133.1|-[mRNA]-781	8	5873074-5872396	-	LRR	IV	Unexpressed
Ch08-Indica|gb|CM000133.1|-[mRNA]-847	8	68629-67968	-	NBS-LRR	I	Expressed
Ch08-Indica|gb|CM000133.1|-[mRNA]-848	8	89907-87901	-	NBS-LRR	I	Expressed
Ch08-Indica|gb|CM000133.1|-[mRNA]-850	8	105645-106025	+	LRR-TM	III	Moderately expressed
Ch08-Indica|gb|CM000133.1|-[mRNA]-854	8	173056-173437	+	LRR-TM	III	Moderately expressed
Ch08-Indica|gb|CM000133.1|-[mRNA]-856	8	197784-198315	+	LRR-TM	III	Moderately expressed
Ch09-Indica|gb|CM000134.1|-[mRNA]1014	9	602206-603535	+	NBS-LRR	I	Expressed
Ch09-Indica|gb|CM000134.1|-[mRNA]1043	9	765353-763455	-	LRR	IV	Expressed
Ch09-Indica|gb|CM000134.1|-[mRNA]1057	9	870224-871491	+	LRR	IV	Expressed
Ch09-Indica|gb|CM000134.1|-[mRNA]1064	9	931311-932396	+	LRR	IV	Unexpressed
Ch09-Indica|gb|CM000134.1|-[mRNA]1179	9	1675063-1675443	+	LRR	IV	Expressed
Ch09-Indica|gb|CM000134.1|-[mRNA]1202	9	1840847-1841225	+	LRR	IV	Expressed
Ch09-Indica|gb|CM000134.1|-[mRNA]1211	9	1892081-1892553	+	LRR-TM	III	Expressed
Ch09-Indica|gb|CM000134.1|-[mRNA]1212	9	1909020-1908438	-	LRR-TM	III	Expressed
Ch09-Indica|gb|CM000134.1|-[mRNA]1226	9	1990018-1989446	-	LRR-TM	III	Expressed
Ch09-Indica|gb|CM000134.1|-[mRNA]1231	9	2031333-2030754	-	LRR-TM	III	Expressed
Ch09-Indica|gb|CM000134.1|-[mRNA]1235	9	2063376-2062750	-	LRR-TM	III	Expressed
Ch09-Indica|gb|CM000134.1|-[mRNA]1244	9	2136198-2135608	-	LRR-TM	III	Expressed
Ch09-Indica|gb|CM000134.1|-[mRNA]1254	9	2225672-2225105	-	LRR-TM	III	Expressed
Ch09-Indica|gb|CM000134.1|-[mRNA]1271	9	2342911-2341832	-	NBS-LRR	I	Expressed
Ch09-Indica|gb|CM000134.1|-[mRNA]1411	9	3319674-3319449	-	LRR-TM	III	Expressed
Ch09-Indica|gb|CM000134.1|-[mRNA]1428	9	3414777-3414450	-	LRR-TM	III	Expressed
Ch09-Indica|gb|CM000134.1|-[mRNA]1436	9	3475117-3476125	+	LRR	IV	Unexpressed
Ch09-Indica|gb|CM000134.1|-[mRNA]1614	9	4604534-4604035	-	Defense	V	Expressed
Ch09-Indica|gb|CM000134.1|-[mRNA]1616	9	4612084-4611657	-	Defense	V	Expressed
Ch09-Indica|gb|CM000134.1|-[mRNA]1617	9	4619362-4618913	-	Defense	V	Expressed
Ch09-Indica|gb|CM000134.1|-[mRNA]1658	9	4981134-4980433	-	LRR	IV	Expressed
Ch09-Indica|gb|CM000134.1|-[mRNA]1693	9	5392963-5393404	+	LRR-TM	III	Expressed
Ch09-Indica|gb|CM000134.1|-[mRNA]1754	9	5903477-5902107	-	LRR-TM	III	Expressed
Ch09-Indica|gb|CM000134.1|-[mRNA]1973	9	7531913-7532812	+	LRR-TM	III	Expressed
Ch09-Indica|gb|CM000134.1|-[mRNA]1987	9	7597747-7597455	-	LZ-NBS-LRR	II	Expressed
Ch09-Indica|gb|CM000134.1|-[mRNA]2173	9	8936048-8936334	+	LZ-NBS-LRR	II	Expressed
Ch09-Indica|gb|CM000134.1|-[mRNA]2242	9	9422842-9424708	+	LRR	IV	Expressed
Ch09-Indica|gb|CM000134.1|-[mRNA]2243	9	9425662-9426098	+	LRR	IV	Expressed
Ch09-Indica|gb|CM000134.1|-[mRNA]2286	9	9675562-9674497	-	LRR	IV	Expressed
Ch09-Indica|gb|CM000134.1|-[mRNA]2358	9	10169170-10169591	+	Defense	V	Expressed
Ch09-Indica|gb|CM000134.1|-[mRNA]2377	9	10282420-10282702	+	Defense	V	Expressed
Ch09-Indica|gb|CM000134.1|-[mRNA]2402	9	10458434-10456998	-	Defense	V	Expressed
Ch09-Indica|gb|CM000134.1|-[mRNA]2409	9	10481728-10480908	-	LRR	IV	Expressed
Ch09-Indica|gb|CM000134.1|-[mRNA]2437	9	10652860-10653511	+	LRR-TM	III	Expressed
Ch09-Indica|gb|CM000134.1|-[mRNA]2438	9	10655000-10654381	-	LRR-TM	III	Expressed
Ch09-Indica|gb|CM000134.1|-[mRNA]258	9	913196-913825	+	LRR	IV	Expressed
Ch09-Indica|gb|CM000134.1|-[mRNA]2641	9	12135377-12134984	-	LRR-TM	III	Expressed
Ch09-Indica|gb|CM000134.1|-[mRNA]2665	9	12244501-12244881	+	Defense	V	Expressed
Ch09-Indica|gb|CM000134.1|-[mRNA]2667	9	12254191-12254556	+	Defense	V	Expressed
Ch09-Indica|gb|CM000134.1|-[mRNA]2730	9	12669899-12670077	+	LRR-TM	III	Expressed
Ch09-Indica|gb|CM000134.1|-[mRNA]2871	9	13462072-13462348	+	LRR	IV	Expressed
Ch09-Indica|gb|CM000134.1|-[mRNA]2922	9	13799179-13798555	-	LRR-TM	III	Expressed
Ch09-Indica|gb|CM000134.1|-[mRNA]2923	9	13799401-13799853	+	LRR-TM	III	Expressed
Ch09-Indica|gb|CM000134.1|-[mRNA]2924	9	13806801-13806501	-	LRR-TM	III	Expressed
Ch09-Indica|gb|CM000134.1|-[mRNA]396	9	1793500-1793749	+	LRR-TM	III	Expressed
Ch09-Indica|gb|CM000134.1|-[mRNA]638	9	127681-128741	+	Defense	V	Expressed
Ch09-Indica|gb|CM000134.1|-[mRNA]765	9	1011611-1011881	+	LRR-TM	III	Expressed
Ch09-Indica|gb|CM000134.1|-[mRNA]845	9	1729758-1726488	-	LRR	IV	Expressed
Ch10-Indica|gb|CM000135.2|-[mRNA]1084	10	189812-192545	+	LRR	IV	Expressed
Ch10-Indica|gb|CM000135.2|-[mRNA]114	10	881115-878874	-	LRR	IV	Expressed
Ch10-Indica|gb|CM000135.2|-[mRNA]134	10	1023941-1024181	+	LRR-TM	III	Expressed
Ch10-Indica|gb|CM000135.2|-[mRNA]1363	10	2346537-2346963	+	LRR	IV	Expressed
Ch10-Indica|gb|CM000135.2|-[mRNA]1373	10	2381008-2383840	+	LRR	IV	Expressed
Ch10-Indica|gb|CM000135.2|-[mRNA]1376	10	2406689-2409468	+	LRR	IV	Expressed
Ch10-Indica|gb|CM000135.2|-[mRNA]1380	10	2429618-2431261	+	LRR	IV	Expressed
Ch10-Indica|gb|CM000135.2|-[mRNA]1387	10	2517084-2517329	+	LRR	IV	Expressed
Ch10-Indica|gb|CM000135.2|-[mRNA]1562	10	497610-498665	+	NBS-LRR	I	Unexpressed
Ch10-Indica|gb|CM000135.2|-[mRNA]1563	10	506728-508128	+	NBS-LRR	I	Expressed
Ch10-Indica|gb|CM000135.2|-[mRNA]1568	10	545759-545345	-	LRR-TM	III	Expressed
Ch10-Indica|gb|CM000135.2|-[mRNA]158	10	1225839-1226918	+	LRR-TM	III	Expressed
Ch10-Indica|gb|CM000135.2|-[mRNA]1581	10	620346-620051	-	LRR	IV	Expressed
Ch10-Indica|gb|CM000135.2|-[mRNA]1711	10	172677-171909	-	Defense	V	Expressed
Ch10-Indica|gb|CM000135.2|-[mRNA]1740	10	365832-366755	+	Defense	V	Expressed
Ch10-Indica|gb|CM000135.2|-[mRNA]1745	10	401126-401581	+	Defense	V	Expressed
Ch10-Indica|gb|CM000135.2|-[mRNA]1749	10	425620-426486	+	Defense	V	Moderately expressed
Ch10-Indica|gb|CM000135.2|-[mRNA]1994	10	2055572-2057684	+	LRR	IV	Expressed
Ch10-Indica|gb|CM000135.2|-[mRNA]2085	10	2747477-2747063	-	LRR	IV	Expressed
Ch10-Indica|gb|CM000135.2|-[mRNA]2114	10	2946785-2946528	-	LRR-TM	III	Expressed
Ch10-Indica|gb|CM000135.2|-[mRNA]2302	10	4461486-4461810	+	LZ-NBS-LRR	II	Moderately expressed
Ch10-Indica|gb|CM000135.2|-[mRNA]260	10	1861212-1860027	-	LRR	IV	Expressed
Ch10-Indica|gb|CM000135.2|-[mRNA]2623	10	6604050-6605391	+	LRR	IV	Expressed
Ch10-Indica|gb|CM000135.2|-[mRNA]2735	10	7257940-7258275	+	LRR-TM	III	Expressed
Ch10-Indica|gb|CM000135.2|-[mRNA]2808	10	7743639-7744012	+	Defense	V	Moderately expressed
Ch10-Indica|gb|CM000135.2|-[mRNA]2847	10	7977459-7976670	-	LRR-TM	III	Expressed
Ch10-Indica|gb|CM000135.2|-[mRNA]2971	10	8767406-8766608	-	LZ-NBS-LRR	II	Expressed
Ch10-Indica|gb|CM000135.2|-[mRNA]368	10	2591613-2592133	+	Defense	V	Expressed
Ch10-Indica|gb|CM000135.2|-[mRNA]381	10	2708340-2707929	-	LRR	IV	Expressed
Ch10-Indica|gb|CM000135.2|-[mRNA]442	10	122318-124730	+	LRR	IV	Expressed
Ch10-Indica|gb|CM000135.2|-[mRNA]479	10	479439-478367	-	Defense	V	Expressed
Ch10-Indica|gb|CM000135.2|-[mRNA]844	10	331208-334088	+	LRR	IV	Expressed
Ch10-Indica|gb|CM000135.2|-[mRNA]899	10	176191-174505	-	LRR-TM	III	Expressed
Ch11-Indica|gb|CM000136.1|-[mRNA]-4	11	22632-23978	+	LRR	IV	Expressed
Ch11-Indica|gb|CM000136.1|-[mRNA]-1117	11	256586-256176	-	LZ-NBS-LRR	II	Expressed
Ch11-Indica|gb|CM000136.1|-[mRNA]-1186	11	822508-822095	-	NBS-LRR	I	Unexpressed
Ch11-Indica|gb|CM000136.1|-[mRNA]-1194	11	903865-903177	-	NBS-LRR	I	Expressed
Ch11-Indica|gb|CM000136.1|-[mRNA]-1711	11	599599-603374	+	LRR	IV	Expressed
Ch11-Indica|gb|CM000136.1|-[mRNA]-1886	11	1781985-1780718	-	LRR	IV	Expressed
Ch11-Indica|gb|CM000136.1|-[mRNA]-1898	11	1851572-1853033	+	LRR	IV	Expressed
Ch11-Indica|gb|CM000136.1|-[mRNA]-1927	11	2101478-2099694	-	NBS-LRR	I	Expressed
Ch11-Indica|gb|CM000136.1|-[mRNA]-1959	11	2353027-2353572	+	LRR	IV	Unexpressed
Ch11-Indica|gb|CM000136.1|-[mRNA]-1960	11	2356691-2358845	+	LRR	IV	Unexpressed
Ch11-Indica|gb|CM000136.1|-[mRNA]-1975	11	2475602-2474246	-	NBS-LRR	I	Expressed
Ch11-Indica|gb|CM000136.1|-[mRNA]-1981	11	2523200-2522168	-	NBS-LRR	I	Expressed
Ch11-Indica|gb|CM000136.1|-[mRNA]-1984	11	2545642-2544841	-	NBS-LRR	I	Expressed
Ch11-Indica|gb|CM000136.1|-[mRNA]-1990	11	2596950-2596200	-	NBS-LRR	I	Expressed
Ch11-Indica|gb|CM000136.1|-[mRNA]-202	11	1220804-1223035	+	LRR-TM	III	Expressed
Ch11-Indica|gb|CM000136.1|-[mRNA]-211	11	1272304-1272474	+	LRR-TM	III	Expressed
Ch11-Indica|gb|CM000136.1|-[mRNA]-2134	11	3609038-3608894	-	LRR	IV	Expressed
Ch11-Indica|gb|CM000136.1|-[mRNA]-2137	11	3609038-3608894	-	LRR	IV	Expressed
Ch11-Indica|gb|CM000136.1|-[mRNA]-2139	11	3622127-3621983	-	LRR	IV	Expressed
Ch11-Indica|gb|CM000136.1|-[mRNA]-2142	11	3650004-3649860	-	LRR	IV	Expressed
Ch11-Indica|gb|CM000136.1|-[mRNA]-2201	11	4182839-4180781	-	NBS-LRR	I	Unexpressed
Ch11-Indica|gb|CM000136.1|-[mRNA]-2207	11	4223008-4221449	-	NBS-LRR	I	Unexpressed
Ch11-Indica|gb|CM000136.1|-[mRNA]-2389	11	5541761-5541552	-	LRR-TM	III	Expressed
Ch11-Indica|gb|CM000136.1|-[mRNA]-2398	11	5598584-5596683	-	LZ-NBS-LRR	II	Expressed
Ch11-Indica|gb|CM000136.1|-[mRNA]-2405	11	5639837-5641747	+	LZ-NBS-LRR	II	Unexpressed
Ch11-Indica|gb|CM000136.1|-[mRNA]-2466	11	6001954-6003946	+	LRR	IV	Expressed
Ch11-Indica|gb|CM000136.1|-[mRNA]-2468	11	6017020-6018674	+	LRR-TM	III	Expressed
Ch11-Indica|gb|CM000136.1|-[mRNA]-2470	11	6027085-6027464	+	LRR-TM	III	Expressed
Ch11-Indica|gb|CM000136.1|-[mRNA]-2474	11	6063038-6062580	-	LRR	IV	Unexpressed
Ch11-Indica|gb|CM000136.1|-[mRNA]-2476	11	6084475-6081230	-	LRR	IV	Unexpressed
Ch11-Indica|gb|CM000136.1|-[mRNA]-2482	11	6125900-6126416	+	LRR	IV	Unexpressed
Ch11-Indica|gb|CM000136.1|-[mRNA]-2483	11	6130873-6133809	+	LRR	IV	Expressed
Ch11-Indica|gb|CM000136.1|-[mRNA]-2495	11	6241023-6242371	+	LRR	IV	Expressed
Ch11-Indica|gb|CM000136.1|-[mRNA]-2497	11	6259958-6262762	+	LRR-TM	III	Expressed
Ch11-Indica|gb|CM000136.1|-[mRNA]-2505	11	6315665-6317495	+	LRR	IV	Expressed
Ch11-Indica|gb|CM000136.1|-[mRNA]-2512	11	6369354-6370076	+	LRR-TM	III	Expressed
Ch11-Indica|gb|CM000136.1|-[mRNA]-2514	11	6381114-6383192	+	LRR	IV	Unexpressed
Ch11-Indica|gb|CM000136.1|-[mRNA]-2520	11	6425723-6424804	-	LRR	IV	Expressed
Ch11-Indica|gb|CM000136.1|-[mRNA]-2521	11	6433310-6431444	-	LRR	IV	Expressed
Ch11-Indica|gb|CM000136.1|-[mRNA]-2522	11	6442885-6441577	-	LRR	IV	Expressed
Ch11-Indica|gb|CM000136.1|-[mRNA]-2524	11	6456190-6453486	-	LRR	IV	Expressed
Ch11-Indica|gb|CM000136.1|-[mRNA]-2525	11	6463878-6462348	-	LRR	IV	Expressed
Ch11-Indica|gb|CM000136.1|-[mRNA]-2529	11	6490960-6492213	+	LRR-TM	III	Expressed
Ch11-Indica|gb|CM000136.1|-[mRNA]-2534	11	6533305-6532758	-	LRR	IV	Expressed
Ch11-Indica|gb|CM000136.1|-[mRNA]-2535	11	6538692-6537569	-	LRR	IV	Expressed
Ch11-Indica|gb|CM000136.1|-[mRNA]-2668	11	7466282-7465265	-	LRR	IV	Expressed
Ch11-Indica|gb|CM000136.1|-[mRNA]-2694	11	7714153-7714609	+	LZ-NBS-LRR	II	Expressed
Ch11-Indica|gb|CM000136.1|-[mRNA]-2707	11	7805689-7806938	+	LRR	IV	Expressed
Ch11-Indica|gb|CM000136.1|-[mRNA]-2787	11	113275-115233	+	LZ-NBS-LRR	II	Expressed
Ch11-Indica|gb|CM000136.1|-[mRNA]-2788	11	127237-127649	+	LZ-NBS-LRR	II	Expressed
Ch11-Indica|gb|CM000136.1|-[mRNA]-2790	11	146285-148354	+	LZ-NBS-LRR	II	Expressed
Ch11-Indica|gb|CM000136.1|-[mRNA]-2811	11	297000-299934	+	LRR	IV	Expressed
Ch11-Indica|gb|CM000136.1|-[mRNA]-2848	11	595980-595614	-	LZ-NBS-LRR	II	Unexpressed
Ch11-Indica|gb|CM000136.1|-[mRNA]-2854	11	649905-647959	-	LRR	IV	Expressed
Ch11-Indica|gb|CM000136.1|-[mRNA]-2947	11	74192-73287	-	LRR	IV	Unexpressed
Ch11-Indica|gb|CM000136.1|-[mRNA]-2985	11	341016-341686	+	LRR	IV	Unexpressed
Ch11-Indica|gb|CM000136.1|-[mRNA]-2986	11	353904-354384	+	LRR	IV	Unexpressed
Ch11-Indica|gb|CM000136.1|-[mRNA]-3066	11	306815-308514	+	LRR	IV	Expressed
Ch11-Indica|gb|CM000136.1|-[mRNA]-3067	11	313797-314188	+	LRR	IV	Expressed
Ch11-Indica|gb|CM000136.1|-[mRNA]-3068	11	314999-317909	+	LRR	IV	Expressed
Ch11-Indica|gb|CM000136.1|-[mRNA]-3069	11	322071-324975	+	LRR	IV	Expressed
Ch11-Indica|gb|CM000136.1|-[mRNA]-3070	11	328626-331545	+	LRR	IV	Expressed
Ch11-Indica|gb|CM000136.1|-[mRNA]-3071	11	335312-335703	+	LRR	IV	Expressed
Ch11-Indica|gb|CM000136.1|-[mRNA]-3073	11	343965-344940	+	LRR	IV	Expressed
Ch11-Indica|gb|CM000136.1|-[mRNA]-3118	11	649690-648303	-	NBS-LRR	I	Expressed
Ch11-Indica|gb|CM000136.1|-[mRNA]-3136	11	820408-819085	-	LRR	IV	Moderately expressed
Ch11-Indica|gb|CM000136.1|-[mRNA]-3138	11	855008-853688	-	LRR	IV	Expressed
Ch11-Indica|gb|CM000136.1|-[mRNA]-3166	11	42027-41107	-	Defense	V	Moderately expressed
Ch11-Indica|gb|CM000136.1|-[mRNA]-3169	11	55633-56505	+	Defense	V	Highly expressed
Ch11-Indica|gb|CM000136.1|-[mRNA]-3170	11	60593-61462	+	Defense	V	Moderately expressed
Ch11-Indica|gb|CM000136.1|-[mRNA]-3171	11	63244-64113	+	Defense	V	Moderately expressed
Ch11-Indica|gb|CM000136.1|-[mRNA]-3172	11	66832-67686	+	Defense	V	Moderately expressed
Ch11-Indica|gb|CM000136.1|-[mRNA]-3173	11	75909-76748	+	Defense	V	Moderately expressed
Ch11-Indica|gb|CM000136.1|-[mRNA]-3174	11	82109-83023	+	Defense	V	Moderately expressed
Ch11-Indica|gb|CM000136.1|-[mRNA]-3175	11	85564-86478	+	Defense	V	Moderately expressed
Ch11-Indica|gb|CM000136.1|-[mRNA]-3177	11	93510-93033	-	Defense	V	Moderately expressed
Ch11-Indica|gb|CM000136.1|-[mRNA]-3178	11	96403-95498	-	Defense	V	Moderately expressed
Ch11-Indica|gb|CM000136.1|-[mRNA]-3179	11	97976-97068	-	Defense	V	Expressed
Ch11-Indica|gb|CM000136.1|-[mRNA]-3203	11	195863-195222	-	Defense	V	Expressed
Ch11-Indica|gb|CM000136.1|-[mRNA]-362	11	2197361-2196486	-	LRR-TM	III	Expressed
Ch11-Indica|gb|CM000136.1|-[mRNA]-507	11	3133124-3133695	+	LRR-TM	III	Expressed
Ch11-Indica|gb|CM000136.1|-[mRNA]-529	11	3289204-3290902	+	LRR	IV	Expressed
Ch11-Indica|gb|CM000136.1|-[mRNA]-545	11	3419858-3421027	+	LRR	IV	Expressed
Ch11-Indica|gb|CM000136.1|-[mRNA]-546	11	3436312-3438985	+	LRR	IV	Expressed
Ch11-Indica|gb|CM000136.1|-[mRNA]-547	11	3442890-3445566	+	LRR	IV	Expressed
Ch11-Indica|gb|CM000136.1|-[mRNA]-727	11	4618131-4620014	+	LRR	IV	Unexpressed
Ch11-Indica|gb|CM000136.1|-[mRNA]-728	11	4623818-4625749	+	LRR	IV	Expressed
Ch11-Indica|gb|CM000136.1|-[mRNA]-779	11	273910-271048	-	LRR	IV	Expressed
Ch11-Indica|gb|CM000136.1|-[mRNA]-810	11	513334-512572	-	NBS-LRR	I	Expressed
Ch11-Indica|gb|CM000136.1|-[mRNA]-815	11	571930-570717	-	LRR	IV	Expressed
Ch11-Indica|gb|CM000136.1|-[mRNA]-818	11	592291-591963	-	NBS-LRR	I	Expressed
Ch11-Indica|gb|CM000136.1|-[mRNA]-823	11	625356-625030	-	NBS-LRR	I	Expressed
Ch11-Indica|gb|CM000136.1|-[mRNA]-824	11	640975-642369	+	LRR-TM	III	Unexpressed
Ch11-Indica|gb|CM000136.1|-[mRNA]-827	11	663479-660853	-	LRR	IV	Expressed
Ch11-Indica|gb|CM000136.1|-[mRNA]-828	11	669653-668506	-	NBS-LRR	I	Expressed
Ch11-Indica|gb|CM000136.1|-[mRNA]-897	11	150910-151143	+	NBS-LRR	I	Expressed
Ch11-Indica|gb|CM000136.1|-[mRNA]-901	11	183645-184265	+	NBS-LRR	I	Expressed
Ch11-Indica|gb|CM000136.1|-[mRNA]-911	11	9696-7596	-	NBS-LRR	I	Expressed
Ch11-Indica|gb|CM000136.1|-[mRNA]-917	11	45716-47195	+	LRR	IV	Expressed
Ch11-Indica|gb|CM000136.1|-[mRNA]-936	11	152775-150225	-	LRR	IV	Expressed
Ch11-Indica|gb|CM000136.1|-[mRNA]-938	11	177023-175619	-	LRR	IV	Unexpressed
Ch11-Indica|gb|CM000136.1|-[mRNA]-992	11	604910-605207	+	LRR-TM	III	Expressed
Ch12-Indica|gb|CM000137.1|-[mRNA]-1191	12	457281-459761	+	LRR	IV	Expressed
Ch12-Indica|gb|CM000137.1|-[mRNA]-1466	12	1159836-1160042	+	Defense	V	Expressed
Ch12-Indica|gb|CM000137.1|-[mRNA]-1733	12	194557-192554	-	NBS-LRR	I	Unexpressed
Ch12-Indica|gb|CM000137.1|-[mRNA]-1742	12	253389-251386	-	NBS-LRR	I	Expressed
Ch12-Indica|gb|CM000137.1|-[mRNA]-1838	12	1076025-1074593	-	NBS-LRR	I	Expressed
Ch12-Indica|gb|CM000137.1|-[mRNA]-1869	12	1338562-1337970	-	LZ-NBS-LRR	II	Unexpressed
Ch12-Indica|gb|CM000137.1|-[mRNA]-1870	12	1344824-1344237	-	NBS-LRR	I	Unexpressed
Ch12-Indica|gb|CM000137.1|-[mRNA]-1879	12	1464383-1464811	+	NBS-LRR	I	Expressed
Ch12-Indica|gb|CM000137.1|-[mRNA]-2059	12	859966-860127	+	NBS-LRR	I	Expressed
Ch12-Indica|gb|CM000137.1|-[mRNA]-2060	12	864072-862101	-	NBS-LRR	I	Expressed
Ch12-Indica|gb|CM000137.1|-[mRNA]-2061	12	878558-874917	-	NBS-LRR	I	Expressed
Ch12-Indica|gb|CM000137.1|-[mRNA]-2064	12	905788-903338	-	NBS-LRR	I	Expressed
Ch12-Indica|gb|CM000137.1|-[mRNA]-2116	12	1277645-1276779	-	LZ-NBS-LRR	II	Expressed
Ch12-Indica|gb|CM000137.1|-[mRNA]-2306	12	2935625-2934964	-	NBS-LRR	I	Expressed
Ch12-Indica|gb|CM000137.1|-[mRNA]-2310	12	2957448-2956181	-	LZ-NBS-LRR	II	Expressed
Ch12-Indica|gb|CM000137.1|-[mRNA]-2357	12	3307193-3305506	-	LRR	IV	Unexpressed
Ch12-Indica|gb|CM000137.1|-[mRNA]-2358	12	3310068-3309447	-	NBS-LRR	I	Unexpressed
Ch12-Indica|gb|CM000137.1|-[mRNA]-2437	12	3874349-3874770	+	Defense	V	Expressed
Ch12-Indica|gb|CM000137.1|-[mRNA]-2569	12	4905183-4905977	+	LRR	IV	Expressed
Ch12-Indica|gb|CM000137.1|-[mRNA]-2734	12	6083499-6084798	+	LRR-TM	III	Expressed
Ch12-Indica|gb|CM000137.1|-[mRNA]-2735	12	6092587-6093720	+	LRR-TM	III	Expressed
Ch12-Indica|gb|CM000137.1|-[mRNA]-281	12	1551204-1549968	-	LRR-TM	III	Expressed
Ch12-Indica|gb|CM000137.1|-[mRNA]-2812	12	6607895-6608391	+	LRR	IV	Expressed
Ch12-Indica|gb|CM000137.1|-[mRNA]-2924	12	7415699-7415172	-	Defense	V	Expressed
Ch12-Indica|gb|CM000137.1|-[mRNA]-2925	12	7425383-7425140	-	Defense	V	Expressed
Ch12-Indica|gb|CM000137.1|-[mRNA]-2927	12	7448893-7448354	-	Defense	V	Moderately expressed
Ch12-Indica|gb|CM000137.1|-[mRNA]-294	12	1613505-1613675	+	LRR-TM	III	Expressed
Ch12-Indica|gb|CM000137.1|-[mRNA]-459	12	2676987-2676391	-	LRR	IV	Unexpressed
Ch12-Indica|gb|CM000137.1|-[mRNA]-546	12	140069-139401	-	LRR	IV	Expressed
Ch12-Indica|gb|CM000137.1|-[mRNA]-561	12	3369387-3368454	-	LZ-NBS-LRR	II	Expressed
Ch12-Indica|gb|CM000137.1|-[mRNA]-693	12	4224085-4221916	-	LRR	IV	Expressed
Ch12-Indica|gb|CM000137.1|-[mRNA]-765	12	269614-268977	-	NBS-LRR	I	Expressed
Ch12-Indica|gb|CM000137.1|-[mRNA]-768	12	290388-288382	-	NBS-LRR	I	Expressed
Ch12-Indica|gb|CM000137.1|-[mRNA]-816	12	38237-36354	-	NBS-LRR	I	Expressed
Ch12-Indica|gb|CM000137.1|-[mRNA]-839	12	272812-269723	-	NBS-LRR	I	Expressed
Ch12-Indica|gb|CM000137.1|-[mRNA]-863	12	440853-437806	-	LRR	IV	Expressed
Ch12-Indica|gb|CM000137.1|-[mRNA]-874	12	9898-10854	+	LRR	IV	Expressed
Ch12-Indica|gb|CM000137.1|-[mRNA]-875	12	14202-14825	+	LRR	IV	Expressed
Ch12-Indica|gb|CM000137.1|-[mRNA]-876	12	21717-18985	-	LRR	IV	Expressed
Ch12-Indica|gb|CM000137.1|-[mRNA]-887	12	105542-106777	+	LRR	IV	Expressed
Ch12-Indica|gb|CM000137.1|-[mRNA]-892	12	140069-137616	-	LRR	IV	Expressed
Ch12-Indica|gb|CM000137.1|-[mRNA]-948	12	547712-547443	-	LRR	IV	Expressed
Oryza brachyantha
GENE-ID	Chromosome No.	Position	Orientation	Function	Class	Expression
Ch01-Brac|gb|CM001241.2|-[mRNA]-73	1	NA	NA	LRR	IV	Expressed
Ch01-Brac|gb|CM001241.2|-[mRNA]-86	1	NA	NA	NBS-LRR	I	Expressed
Ch01-Brac|gb|CM001241.2|-[mRNA]-93	1	NA	NA	NBS-LRR	I	Expressed
Ch01-Brac|gb|CM001241.2|-[mRNA]-98	1	NA	NA	NBS-LRR	I	Expressed
Ch01-Brac|gb|CM001241.2|-[mRNA]-96	1	NA	NA	NBS-LRR	I	Expressed
Ch01-Brac|gb|CM001241.2|-[mRNA]-99	1	NA	NA	NBS-LRR	I	Expressed
Ch01-Brac|gb|CM001241.2|-[mRNA]-97	1	NA	NA	NBS-LRR	I	Expressed
Ch01-Brac|gb|CM001241.2|-[mRNA]-221	1	NA	NA	LRR	IV	Expressed
Ch01-Brac|gb|CM001241.2|-[mRNA]-361	1	NA	NA	LRR	IV	Expressed
Ch01-Brac|gb|CM001241.2|-[mRNA]-367	1	NA	NA	LRR	IV	Expressed
Ch01-Brac|gb|CM001241.2|-[mRNA]-459	1	NA	NA	LRR-TM	III	Expressed
Ch01-Brac|gb|CM001241.2|-[mRNA]-552	1	NA	NA	LRR	IV	Expressed
Ch01-Brac|gb|CM001241.2|-[mRNA]-618	1	NA	NA	Defense	V	Expressed
Ch01-Brac|gb|CM001241.2|-[mRNA]-619	1	NA	NA	Defense	V	Expressed
Ch01-Brac|gb|CM001241.2|-[mRNA]-748	1	NA	NA	LRR	IV	Expressed
Ch01-Brac|gb|CM001241.2|-[mRNA]-1079	1	NA	NA	Defense	V	Expressed
Ch01-Brac|gb|CM001241.2|-[mRNA]-1238	1	NA	NA	LRR-TM	III	Expressed
Ch01-Brac|gb|CM001241.2|-[mRNA]-1269	1	NA	NA	NBS-LRR	I	Expressed
Ch01-Brac|gb|CM001241.2|-[mRNA]-1836	1	NA	NA	LRR	IV	Expressed
Ch01-Brac|gb|CM001241.2|-[mRNA]-1912	1	NA	NA	LRR	IV	Expressed
Ch01-Brac|gb|CM001241.2|-[mRNA]-2049	1	NA	NA	LRR	IV	Unexpressed
Ch01-Brac|gb|CM001241.2|-[mRNA]-2136	1	NA	NA	LZ-NBS-LRR	II	Expressed
Ch01-Brac|gb|CM001241.2|-[mRNA]-2223	1	NA	NA	Defense	V	Expressed
Ch01-Brac|gb|CM001241.2|-[mRNA]-2520	1	NA	NA	LRR	IV	Moderately expressed
Ch01-Brac|gb|CM001241.2|-[mRNA]-2578	1	NA	NA	LRR	IV	Expressed
Ch01-Brac|gb|CM001241.2|-[mRNA]-2692	1	NA	NA	LRR	IV	Expressed
Ch01-Brac|gb|CM001241.2|-[mRNA]-2891	1	NA	NA	LRR-TM	III	Expressed
Ch01-Brac|gb|CM001241.2|-[mRNA]-2959	1	NA	NA	Defense	V	Moderately expressed
Ch01-Brac|gb|CM001241.2|-[mRNA]-3067	1	NA	NA	LRR	IV	Expressed
Ch01-Brac|gb|CM001241.2|-[mRNA]-3249	1	NA	NA	LRR	IV	Moderately expressed
Ch01-Brac|gb|CM001241.2|-[mRNA]-3292	1	NA	NA	LZ-NBS-LRR	II	Expressed
Ch01-Brac|gb|CM001241.2|-[mRNA]-3293	1	NA	NA	LRR	IV	Expressed
Ch01-Brac|gb|CM001241.2|-[mRNA]-3295	1	NA	NA	Defense	V	Expressed
Ch01-Brac|gb|CM001241.2|-[mRNA]-3296	1	NA	NA	Defense	V	Expressed
Ch01-Brac|gb|CM001241.2|-[mRNA]-3298	1	NA	NA	Defense	V	Expressed
Ch01-Brac|gb|CM001241.2|-[mRNA]-3390	1	NA	NA	LRR	IV	Moderately expressed
Ch01-Brac|gb|CM001241.2|-[mRNA]-3409	1	NA	NA	LRR	IV	Expressed
Ch01-Brac|gb|CM001241.2|-[mRNA]-3414	1	NA	NA	LRR-TM	III	Expressed
Ch01-Brac|gb|CM001241.2|-[mRNA]-3605	1	NA	NA	LRR	IV	Expressed
Ch01-Brac|gb|CM001241.2|-[mRNA]-3634	1	NA	NA	LZ-NBS-LRR	II	Expressed
Ch01-Brac|gb|CM001241.2|-[mRNA]-3693	1	NA	NA	LRR-TM	III	Expressed
Ch01-Brac|gb|CM001241.2|-[mRNA]-3693	1	NA	NA	LRR-TM	III	Expressed
Ch01-Brac|gb|CM001241.2|-[mRNA]-3773	1	NA	NA	Defense	V	Highly expressed
Ch01-Brac|gb|CM001241.2|-[mRNA]-3777	1	NA	NA	Defense	V	Moderately expressed
Ch01-Brac|gb|CM001241.2|-[mRNA]-3778	1	NA	NA	Defense	V	Highly expressed
Ch01-Brac|gb|CM001241.2|-[mRNA]-3780	1	NA	NA	Defense	V	Highly expressed
Ch01-Brac|gb|CM001241.2|-[mRNA]-3788	1	NA	NA	Defense	V	Highly expressed
Ch01-Brac|gb|CM001241.2|-[mRNA]-3850	1	NA	NA	LRR	IV	Expressed
Ch01-Brac|gb|CM001241.2|-[mRNA]-3926	1	NA	NA	LRR	IV	Unexpressed
Ch01-Brac|gb|CM001241.2|-[mRNA]-3953	1	NA	NA	LRR-TM	III	Expressed
Ch02-Brac|gb|CM001242.1|-[mRNA]-67	2	NA	NA	LRR		Expressed
Ch02-Brac|gb|CM001242.1|-[mRNA]-89	2	NA	NA	LRR	IV	Highly expressed
Ch02-Brac|gb|CM001242.1|-[mRNA]-114	2	NA	NA	LRR-TM	III	Expressed
Ch02-Brac|gb|CM001242.1|-[mRNA]-152	2	NA	NA	Defense	V	Expressed
Ch02-Brac|gb|CM001242.1|-[mRNA]-244	2	NA	NA	Defense	V	Expressed
Ch02-Brac|gb|CM001242.1|-[mRNA]-331	2	NA	NA	LRR-TM	III	Expressed
Ch02-Brac|gb|CM001242.1|-[mRNA]-403	2	NA	NA	LRR-TM	III	Expressed
Ch02-Brac|gb|CM001242.1|-[mRNA]-512	2	NA	NA	NBS-LRR	I	Expressed
Ch02-Brac|gb|CM001242.1|-[mRNA]-577	2	NA	NA	Defense	V	Expressed
Ch02-Brac|gb|CM001242.1|-[mRNA]-579	2	NA	NA	LRR	IV	Highly expressed
Ch02-Brac|gb|CM001242.1|-[mRNA]-643	2	NA	NA	LRR-TM	III	Expressed
Ch02-Brac|gb|CM001242.1|-[mRNA]-648	2	NA	NA	LRR-TM	III	Moderately expressed
Ch02-Brac|gb|CM001242.1|-[mRNA]-916	2	NA	NA	LRR	IV	Expressed
Ch02-Brac|gb|CM001242.1|-[mRNA]-1001	2	NA	NA	LZ-NBS-LRR	II	Expressed
Ch02-Brac|gb|CM001242.1|-[mRNA]-1450	2	NA	NA	LZ-NBS-LRR	II	Expressed
Ch02-Brac|gb|CM001242.1|-[mRNA]-1487	2	NA	NA	LRR-TM	III	Expressed
Ch02-Brac|gb|CM001242.1|-[mRNA]-1531	2	NA	NA	NBS-LRR	I	Moderately expressed
Ch02-Brac|gb|CM001242.1|-[mRNA]-1580	2	NA	NA	Defense	V	Expressed
Ch02-Brac|gb|CM001242.1|-[mRNA]-1694	2	NA	NA	NBS-LRR	I	Unexpressed
Ch02-Brac|gb|CM001242.1|-[mRNA]-1830	2	NA	NA	LRR-TM	III	Expressed
Ch02-Brac|gb|CM001242.1|-[mRNA]-1844	2	NA	NA	LRR	IV	Expressed
Ch02-Brac|gb|CM001242.1|-[mRNA]-1899	2	NA	NA	LRR	IV	Expressed
Ch02-Brac|gb|CM001242.1|-[mRNA]-1919	2	NA	NA	LRR	IV	Expressed
Ch02-Brac|gb|CM001242.1|-[mRNA]-1909	2	NA	NA	Defense	V	Expressed
Ch02-Brac|gb|CM001242.1|-[mRNA]-1946	2	NA	NA	LRR	IV	Moderately expressed
Ch02-Brac|gb|CM001242.1|-[mRNA]-2035	2	NA	NA	LRR	IV	Expressed
Ch02-Brac|gb|CM001242.1|-[mRNA]-2127	2	NA	NA	LRR	IV	Expressed
Ch02-Brac|gb|CM001242.1|-[mRNA]-2296	2	NA	NA	LRR-TM	III	Expressed
Ch02-Brac|gb|CM001242.1|-[mRNA]-2538	2	NA	NA	LZ-NBS-LRR	II	Moderately expressed
Ch02-Brac|gb|CM001242.1|-[mRNA]-2562	2	NA	NA	Defense	V	Expressed
Ch02-Brac|gb|CM001242.1|-[mRNA]-2591	2	NA	NA	Defense	V	Expressed
Ch02-Brac|gb|CM001242.1|-[mRNA]-2782	2	NA	NA	Defense	V	Moderately expressed
Ch02-Brac|gb|CM001242.1|-[mRNA]-3082	2	NA	NA	LRR	IV	Expressed
Ch03-Brac|gb|CM001243.2|-[mRNA]-148	3	NA	NA	LRR-TM	III	Expressed
Ch03-Brac|gb|CM001243.2|-[mRNA]-155	3	NA	NA	LRR-TM	III	Expressed
Ch03-Brac|gb|CM001243.2|-[mRNA]-166	3	NA	NA	LRR-TM	III	Expressed
Ch03-Brac|gb|CM001243.2|-[mRNA]-172	3	NA	NA	LRR	IV	Expressed
Ch03-Brac|gb|CM001243.2|-[mRNA]-297	3	NA	NA	LRR	IV	Expressed
Ch03-Brac|gb|CM001243.2|-[mRNA]-426	3	NA	NA	LRR-TM	III	Expressed
Ch03-Brac|gb|CM001243.2|-[mRNA]-492	3	NA	NA	LRR-TM	III	Expressed
Ch03-Brac|gb|CM001243.2|-[mRNA]-515	3	NA	NA	LRR	IV	Moderately expressed
Ch03-Brac|gb|CM001243.2|-[mRNA]-520	3	NA	NA	LRR	IV	Expressed
Ch03-Brac|gb|CM001243.2|-[mRNA]-706	3	NA	NA	LRR	IV	Expressed
Ch03-Brac|gb|CM001243.2|-[mRNA]-756	3	NA	NA	Defense	V	Moderately expressed
Ch03-Brac|gb|CM001243.2|-[mRNA]-754	3	NA	NA	LRR	IV	Expressed
Ch03-Brac|gb|CM001243.2|-[mRNA]-760	3	NA	NA	LRR	IV	Moderately expressed
Ch03-Brac|gb|CM001243.2|-[mRNA]-794	3	NA	NA	LRR	IV	Expressed
Ch03-Brac|gb|CM001243.2|-[mRNA]-812	3	NA	NA	Defense	V	Expressed
Ch03-Brac|gb|CM001243.2|-[mRNA]-857	3	NA	NA	LRR-TM	III	Expressed
Ch03-Brac|gb|CM001243.2|-[mRNA]-1036	3	NA	NA	LRR-TM	III	Expressed
Ch03-Brac|gb|CM001243.2|-[mRNA]-1137	3	NA	NA	LRR-TM	III	Expressed
Ch03-Brac|gb|CM001243.2|-[mRNA]-1152	3	NA	NA	LRR	IV	Expressed
Ch03-Brac|gb|CM001243.2|-[mRNA]-1163	3	NA	NA	Defense	V	Expressed
Ch03-Brac|gb|CM001243.2|-[mRNA]-1336	3	NA	NA	Defense	V	Moderately expressed
Ch03-Brac|gb|CM001243.2|-[mRNA]-1337	3	NA	NA	LRR-TM	III	Expressed
Ch03-Brac|gb|CM001243.2|-[mRNA]-1370	3	NA	NA	LRR	IV	Expressed
Ch03-Brac|gb|CM001243.2|-[mRNA]-1382	3	NA	NA	LRR-TM	III	Moderately expressed
Ch03-Brac|gb|CM001243.2|-[mRNA]-1517	3	NA	NA	LRR-TM	III	Expressed
Ch03-Brac|gb|CM001243.2|-[mRNA]-1693	3	NA	NA	Defense	V	Expressed
Ch03-Brac|gb|CM001243.2|-[mRNA]-1731	3	NA	NA	LRR-TM	III	Expressed
Ch03-Brac|gb|CM001243.2|-[mRNA]-1905	3	NA	NA	LRR	IV	Moderately expressed
Ch03-Brac|gb|CM001243.2|-[mRNA]-2242	3	NA	NA	LRR	IV	Expressed
Ch03-Brac|gb|CM001243.2|-[mRNA]-2305	3	NA	NA	LRR-TM	III	Expressed
Ch03-Brac|gb|CM001243.2|-[mRNA]-2349	3	NA	NA	Defense	V	Expressed
Ch03-Brac|gb|CM001243.2|-[mRNA]-2400	3	NA	NA	Defense	V	Expressed
Ch03-Brac|gb|CM001243.2|-[mRNA]-2663	3	NA	NA	Defense	V	Expressed
Ch03-Brac|gb|CM001243.2|-[mRNA]-2753	3	NA	NA	Defense	V	Moderately expressed
Ch03-Brac|gb|CM001243.2|-[mRNA]-2821	3	NA	NA	Defense	V	Moderately expressed
Ch03-Brac|gb|CM001243.2|-[mRNA]-3046	3	NA	NA	Defense	V	Moderately expressed
Ch03-Brac|gb|CM001243.2|-[mRNA]-3050	3	NA	NA	LRR-TM	III	Moderately expressed
Ch03-Brac|gb|CM001243.2|-[mRNA]-3132	3	NA	NA	LRR-TM	III	Moderately expressed
Ch04-Brac|gb|CM001244.2|-[mRNA]-872	4	NA	NA	NBS-LRR	I	Moderately expressed
Ch04-Brac|gb|CM001244.2|-[mRNA]-942	4	NA	NA	LRR-TM	III	Expressed
Ch04-Brac|gb|CM001244.2|-[mRNA]-1060	4	NA	NA	LRR-TM	III	Expressed
Ch04-Brac|gb|CM001244.2|-[mRNA]-1320	4	NA	NA	LRR	IV	Expressed
Ch04-Brac|gb|CM001244.2|-[mRNA]-1460	4	NA	NA	LRR	IV	Moderately expressed
Ch04-Brac|gb|CM001244.2|-[mRNA]-1519	4	NA	NA	NBS-LRR	I	Unexpressed
Ch04-Brac|gb|CM001244.2|-[mRNA]-1837	4	NA	NA	LRR	IV	Expressed
Ch04-Brac|gb|CM001244.2|-[mRNA]-1982	4	NA	NA	LRR	IV	Expressed
Ch04-Brac|gb|CM001244.2|-[mRNA]-2395	4	NA	NA	LRR	IV	Expressed
Ch04-Brac|gb|CM001244.2|-[mRNA]-2518	4	NA	NA	Defense	V	Expressed
Ch05-Brac|gb|CM001245.2|-[mRNA]-76	5	NA	NA	LRR-TM	III	Moderately expressed
Ch05-Brac|gb|CM001245.2|-[mRNA]-250	5	NA	NA	LRR-TM	III	Expressed
Ch05-Brac|gb|CM001245.2|-[mRNA]-281	5	NA	NA	LRR	IV	Expressed
Ch05-Brac|gb|CM001245.2|-[mRNA]-375	5	NA	NA	LRR	IV	Expressed
Ch05-Brac|gb|CM001245.2|-[mRNA]-378	5	NA	NA	LRR	IV	Moderately expressed
Ch05-Brac|gb|CM001245.2|-[mRNA]-408	5	NA	NA	LRR	IV	Expressed
Ch05-Brac|gb|CM001245.2|-[mRNA]-522	5	NA	NA	LRR-TM	III	Expressed
Ch05-Brac|gb|CM001245.2|-[mRNA]-536	5	NA	NA	LRR-TM	III	Expressed
Ch05-Brac|gb|CM001245.2|-[mRNA]-561	5	NA	NA	Defense	V	Expressed
Ch05-Brac|gb|CM001245.2|-[mRNA]-672	5	NA	NA	Defense	V	Highly expressed
Ch05-Brac|gb|CM001245.2|-[mRNA]-699	5	NA	NA	LRR-TM	III	Moderately expressed
Ch05-Brac|gb|CM001245.2|-[mRNA]-856	5	NA	NA	LRR	IV	Expressed
Ch05-Brac|gb|CM001245.2|-[mRNA]-906	5	NA	NA	LRR-TM	III	Expressed
Ch05-Brac|gb|CM001245.2|-[mRNA]-947	5	NA	NA	LRR-TM	III	Expressed
Ch05-Brac|gb|CM001245.2|-[mRNA]-971	5	NA	NA	LRR-TM	III	Expressed
Ch05-Brac|gb|CM001245.2|-[mRNA]-1131	5	NA	NA	LRR-TM	III	Expressed
Ch05-Brac|gb|CM001245.2|-[mRNA]-1151	5	NA	NA	Defense	V	Highly expressed
Ch05-Brac|gb|CM001245.2|-[mRNA]-1250	5	NA	NA	LRR-TM	III	Expressed
Ch05-Brac|gb|CM001245.2|-[mRNA]-1251	5	NA	NA	Defense	V	Expressed
Ch05-Brac|gb|CM001245.2|-[mRNA]-1252	5	NA	NA	Defense	V	Expressed
Ch05-Brac|gb|CM001245.2|-[mRNA]-1256	5	NA	NA	Defense	V	Moderately expressed
Ch05-Brac|gb|CM001245.2|-[mRNA]-1278	5	NA	NA	Defense	V	Expressed
Ch05-Brac|gb|CM001245.2|-[mRNA]-1296	5	NA	NA	LRR	IV	Expressed
Ch05-Brac|gb|CM001245.2|-[mRNA]-1380	5	NA	NA	LRR	IV	Moderately expressed
Ch05-Brac|gb|CM001245.2|-[mRNA]-1435	5	NA	NA	LRR-TM	III	Expressed
Ch05-Brac|gb|CM001245.2|-[mRNA]-1463	5	NA	NA	Defense	V	Expressed
Ch05-Brac|gb|CM001245.2|-[mRNA]-1465	5	NA	NA	LZ-NBS-LRR	II	Expressed
Ch05-Brac|gb|CM001245.2|-[mRNA]-1484	5	NA	NA	LRR	IV	Moderately expressed
Ch05-Brac|gb|CM001245.2|-[mRNA]-1583	5	NA	NA	LZ-NBS-LRR	II	Expressed
Ch05-Brac|gb|CM001245.2|-[mRNA]-1609	5	NA	NA	LRR	IV	Expressed
Ch05-Brac|gb|CM001245.2|-[mRNA]-1709	5	NA	NA	Defense	V	Expressed
Ch05-Brac|gb|CM001245.2|-[mRNA]-1858	5	NA	NA	LRR	IV	Moderately expressed
Ch05-Brac|gb|CM001245.2|-[mRNA]-1864	5	NA	NA	LRR	IV	Unexpressed
Ch05-Brac|gb|CM001245.2|-[mRNA]-1890	5	NA	NA	LRR	IV	Expressed
Ch05-Brac|gb|CM001245.2|-[mRNA]-2219	5	NA	NA	LRR	IV	Expressed
Ch06-Brac|gb|CM001246.2|-[mRNA]-775	6	NA	NA	NBS-LRR	I	Expressed
Ch06-Brac|gb|CM001246.2|-[mRNA]-1437	6	NA	NA	Defense	V	Expressed
Ch06-Brac|gb|CM001246.2|-[mRNA]-789	6	NA	NA	Defense	V	Expressed
Ch06-Brac|gb|CM001246.2|-[mRNA]-166	6	NA	NA	Defense	V	Expressed
Ch06-Brac|gb|CM001246.2|-[mRNA]-176	6	NA	NA	LRR	IV	Expressed
Ch06-Brac|gb|CM001246.2|-[mRNA]-303	6	NA	NA	NBS-LRR	I	Expressed
Ch06-Brac|gb|CM001246.2|-[mRNA]-304	6	NA	NA	NBS-LRR	I	Expressed
Ch06-Brac|gb|CM001246.2|-[mRNA]-339	6	NA	NA	LRR-TM	III	Expressed
Ch06-Brac|gb|CM001246.2|-[mRNA]-746	6	NA	NA	Defense	V	Expressed
Ch06-Brac|gb|CM001246.2|-[mRNA]-1053	6	NA	NA	Defense	V	Expressed
Ch06-Brac|gb|CM001246.2|-[mRNA]-1340	6	NA	NA	Defense	V	Expressed
Ch06-Brac|gb|CM001246.2|-[mRNA]-1496	6	NA	NA	Defense	V	Expressed
Ch06-Brac|gb|CM001246.2|-[mRNA]-1588	6	NA	NA	LRR	IV	Moderately expressed
Ch06-Brac|gb|CM001246.2|-[mRNA]-1659	6	NA	NA	LRR-TM	III	Moderately expressed
Ch06-Brac|gb|CM001246.2|-[mRNA]-1793	6	NA	NA	LRR	IV	Moderately expressed
Ch06-Brac|gb|CM001246.2|-[mRNA]-1794	6	NA	NA	LRR-TM	III	Expressed
Ch06-Brac|gb|CM001246.2|-[mRNA]-1797	6	NA	NA	Defense	V	Expressed
Ch06-Brac|gb|CM001246.2|-[mRNA]-1861	6	NA	NA	LRR	IV	Expressed
Ch06-Brac|gb|CM001246.2|-[mRNA]-2039	6	NA	NA	LRR	IV	Expressed
Ch06-Brac|gb|CM001246.2|-[mRNA]-2056	6	NA	NA	LRR-TM	III	Expressed
Ch06-Brac|gb|CM001246.2|-[mRNA]-2196	6	NA	NA	Defense	V	Expressed
Ch06-Brac|gb|CM001246.2|-[mRNA]-2224	6	NA	NA	Defense	V	Moderately expressed
Ch06-Brac|gb|CM001246.2|-[mRNA]-2228	6	NA	NA	Defense	V	Expressed
Ch06-Brac|gb|CM001246.2|-[mRNA]-2360	6	NA	NA	Defense	V	Expressed
Ch06-Brac|gb|CM001246.2|-[mRNA]-2366	6	NA	NA	Defense	V	Expressed
Ch06-Brac|gb|CM001246.2|-[mRNA]-2371	6	NA	NA	LRR	IV	Expressed
Ch06-Brac|gb|CM001246.2|-[mRNA]-2397	6	NA	NA	Defense	V	Moderately expressed
Ch07-Brac|gb|CM001247.2|-[mRNA]-3	7	NA	NA	LRR-TM	III	Expressed
Ch07-Brac|gb|CM001247.2|-[mRNA]-3	7	NA	NA	LRR	IV	Moderately expressed
Ch07-Brac|gb|CM001247.2|-[mRNA]-3	7	NA	NA	LRR	IV	Moderately expressed
Ch07-Brac|gb|CM001247.2|-[mRNA]-4	7	NA	NA	LRR	IV	Expressed
Ch07-Brac|gb|CM001247.2|-[mRNA]-5	7	NA	NA	LRR-TM	III	Expressed
Ch07-Brac|gb|CM001247.2|-[mRNA]-14	7	NA	NA	LRR	IV	Moderately expressed
Ch07-Brac|gb|CM001247.2|-[mRNA]-15	7	NA	NA	LRR-TM	III	Expressed
Ch07-Brac|gb|CM001247.2|-[mRNA]-19	7	NA	NA	LRR	IV	Expressed
Ch07-Brac|gb|CM001247.2|-[mRNA]-21	7	NA	NA	LRR	IV	Expressed
Ch07-Brac|gb|CM001247.2|-[mRNA]-22	7	NA	NA	LRR	IV	Unexpressed
Ch07-Brac|gb|CM001247.2|-[mRNA]-28	7	NA	NA	LRR	IV	Moderately expressed
Ch07-Brac|gb|CM001247.2|-[mRNA]-29	7	NA	NA	Defense	V	Moderately expressed
Ch07-Brac|gb|CM001247.2|-[mRNA]-32	7	NA	NA	LRR	IV	Moderately expressed
Ch07-Brac|gb|CM001247.2|-[mRNA]-76	7	NA	NA	NBS-LRR	I	Expressed
Ch07-Brac|gb|CM001247.2|-[mRNA]-82	7	NA	NA	Defense	V	Expressed
Ch07-Brac|gb|CM001247.2|-[mRNA]-89	7	NA	NA	LRR-TM	III	Expressed
Ch07-Brac|gb|CM001247.2|-[mRNA]-10	7	NA	NA	LRR-TM	III	Expressed
Ch07-Brac|gb|CM001247.2|-[mRNA]-11	7	NA	NA	LRR	IV	Expressed
Ch07-Brac|gb|CM001247.2|-[mRNA]-11	7	NA	NA	LRR-TM	III	Expressed
Ch07-Brac|gb|CM001247.2|-[mRNA]-13	7	NA	NA	LRR-TM	III	Expressed
Ch07-Brac|gb|CM001247.2|-[mRNA]-13	7	NA	NA	LRR-TM	III	Expressed
Ch07-Brac|gb|CM001247.2|-[mRNA]-13	7	NA	NA	Defense	V	Moderately expressed
Ch07-Brac|gb|CM001247.2|-[mRNA]-13	7	NA	NA	LRR-TM	III	Expressed
Ch07-Brac|gb|CM001247.2|-[mRNA]-15	7	NA	NA	LRR	IV	Moderately expressed
Ch07-Brac|gb|CM001247.2|-[mRNA]-15	7	NA	NA	Defense	V	Expressed
Ch07-Brac|gb|CM001247.2|-[mRNA]-16	7	NA	NA	LRR	IV	Moderately expressed
Ch07-Brac|gb|CM001247.2|-[mRNA]-16	7	NA	NA	LRR	IV	Expressed
Ch07-Brac|gb|CM001247.2|-[mRNA]-16	7	NA	NA	LRR	IV	Expressed
Ch07-Brac|gb|CM001247.2|-[mRNA]-17	7	NA	NA	LRR	IV	Moderately expressed
Ch07-Brac|gb|CM001247.2|-[mRNA]-17	7	NA	NA	LRR	IV	Expressed
Ch07-Brac|gb|CM001247.2|-[mRNA]-18	7	NA	NA	Defense	V	Expressed
Ch07-Brac|gb|CM001247.2|-[mRNA]-20	7	NA	NA	LRR-TM	III	Moderately expressed
Ch07-Brac|gb|CM001247.2|-[mRNA]-21	7	NA	NA	LRR-TM	III	Expressed
[truncated: 111 more rows]

## Sheet: DR-category
Oryza japonica
GENE-ID	Chromosome No.	Position	Orientation(6.1)	Function	category	Class	Expression
>11667.m01173	1	6541980-6541054	-	Defense	glucanase	V	Expressed
>11667.m01177	1	6565185-6564788	-	Defense	glucanase	V	Expressed
>11667.m01803	1	10341520-10341002	-	Defense	chitinase	V	Expressed
>11667.m01948	1	11207621-11208593	+	Defense	chitinase	V	Expressed
>11667.m02033	1	11757448-11758539	+	Defense	glucanase	V	Expressed
>11667.m04278	1	25271792-25272462	+	Defense	glucanase	V	Expressed
>11667.m04279	1	25271792-25272462	+	Defense	glucanase	V	Expressed
>11667.m04544	1	26884518-26885423	+	Defense	chitinase	V	Expressed
>11667.m05039	1	29620177-29621276	+	Defense	glucanase	V	Highly expressed
>11667.m05828	1	33949491-33948343	-	Defense	glucanase	V	Moderately expressed
>11667.m06219	1	36029445-36029051	-	Defense	Thaumatin	V	Moderately expressed
>11667.m06422	1	37234809-37235300	+	Defense	chitinase	V	Expressed
>11667.m06423	1	37238595-37239485	+	Defense	chitinase	V	Expressed
>11667.m06429	1	37269909-37270978	+	Defense	glucanase	V	Expressed
>11667.m07153	1	41346202-41347330	+	Defense	glucanase	V	Highly expressed
>11667.m07154	1	41348921-41350075	+	Defense	glucanase	V	Highly expressed
>11667.m07155	1	41348895-41350075	+	Defense	glucanase	V	Highly expressed
>11667.m07158	1	41364389-41365322	+	Defense	glucanase	V	Highly expressed
>11667.m07160	1	41369909-41370851	+	Defense	glucanase	V	Highly expressed
>11667.m07161	1	41374233-41375254	+	Defense	glucanase	V	Highly expressed
>11667.m07168	1	41398080-41396771	-	Defense	glucanase	V	Moderately expressed
>11667.m07186	1	41524680-41525372	+	Defense	glucanase	V	Moderately expressed
>11667.m07188	1	41533443-41532515	-	Defense	glucanase	V	Highly expressed
>11667.m07189	1	41536870-41535934	-	Defense	glucanase	V	Moderately expressed
>11667.m07190	1	41539853-41538818	-	Defense	glucanase	V	Highly expressed
>11667.m07202	1	41592274-41591186	-	Defense	glucanase	V	Highly expressed
>11667.m07203	1	41597346-41596395	-	Defense	glucanase	V	Highly expressed
>11667.m07204	1	41602510-41603609	+	Defense	glucanase	V	Highly expressed
>11668.m00125	2	677116-677519	+	Defense	Thaumatin	V	Moderately expressed
>11668.m00125-2	2	677116-677494	+	Defense	Thaumatin	V	Moderately expressed
>11668.m00240	2	1237099-1237822	+	Defense	glucanase	V	Expressed
>11668.m00404	2	2099384-2100502	+	Defense	glucanase	V	Expressed
>11668.m00518	2	2825057-2824585	-	Defense	glucanase	V	Expressed
>11668.m01000	2	5614433-5612791	-	Defense	glucanase	V	Expressed
>11668.m03109	2	19615229-19616268	+	Defense	glucanase	V	Moderately expressed
>11668.m03769	2	23737699-23737138	+	Defense	chitinase	V	Expressed
>11668.m04872	2	30570546-30571066	+	Defense	glucanase	V	Moderately expressed
>11668.m04918	2	30836118-30836539	-	Defense	glucanase	V	Expressed
>11668.m05220	2	32563936-32562575	-	Defense	glucanase	V	Expressed
>11669.m00343	3	1860140-1860782	+	Defense	chitinase	V	Expressed
>11669.m01171	3	6370766-6372024	+	Defense	glucanase	V	Expressed
>11669.m01272	3	7066307-7065549	-	Defense	Thaumatin	V	Expressed
>11669.m01382	3	7625953-7626925	+	Defense	Thaumatin	V	Expressed
>11669.m01383	3	7625966-7626711	+	Defense	Thaumatin	V	Expressed
>11669.m01878	3	10377274-10378307	+	Defense	glucanase	V	Expressed
>11669.m02172	3	12103449-12102803	-	Defense	glucanase	V	Expressed
>11669.m02319	3	12940684-12941130	+	Defense	glucanase	V	Moderately expressed
>11669.m02615	3	14764369-14765335	+	Defense	glucanase	V	Expressed
>11669.m02616	3	14764369-14765047	+	Defense	glucanase	V	Expressed
>11669.m02654	3	14969657-14969727	+	Defense	chitinase	V	Expressed
>11669.m02858	3	16069652-16071130	+	Defense	glucanase	V	Unexpressed
>11669.m03072	3	17389666-17390646	+	Defense	chitinase	V	Expressed
>11669.m03993	3	22422874-22422514	-	Defense	glucanase	V	Expressed
>11669.m04527	3	25623707-25625092	+	Defense	glucanase	V	Expressed
>11669.m04584	3	25971486-25970368	-	Defense	Thaumatin	V	Expressed
>11669.m04595	3	26031819-26031369	-	Defense	Thaumatin	V	Moderately expressed
>11669.m04666	3	26402918-26402020	-	Defense	glucanase	V	Expressed
>11669.m05167	3	29307505-29308846	+	Defense	glucanase	V	Expressed
>11669.m05168	3	29307510-29308846	+	Defense	glucanase	V	Expressed
>11669.m05317	3	30175476-30174726	-	Defense	glucanase	V	Expressed
>11669.m05318	3	30175476-30174726	-	Defense	glucanase	V	Moderately expressed
>11669.m05449	3	30849474-30850212	+	Defense	glucanase	V	Moderately expressed
>11669.m05450	3	30849474-30850212	+	Defense	glucanase	V	Moderately expressed
>11669.m05451	3	30845926-30847112	+	Defense	glucanase	V	Moderately expressed
>11669.m05856	3	32964823-32966126	+	Defense	glucanase	V	Moderately expressed
>11669.m06295	3	35019170-35019987	+	Defense	glucanase	V	Moderately expressed
>11669.m06438	3	35554049-35552664	-	Defense	glucanase	V	Expressed
>11670.m02922	4	18222377-18221183	-	Defense	chitinase	V	Unexpressed
>11670.m03999	4	24503335-24502571	-	Defense	chitinase	V	Expressed
>11670.m04005	4	24524189-24523603	-	Defense	chitinase	V	Moderately expressed
>11670.m05886	4	35102662-35103465	+	Defense	Thaumatin	V	Expressed
>11673.m00660	7	3669845-3670870	+	Defense	glucanase	V	Moderately expressed
>11673.m02171	7	13256411-13255726	-	Defense	thaumatin	V	Expressed
>11673.m02201	7	13390100-13390634	+	Defense	thaumatin	V	Expressed
>11673.m02213	7	13469406-13470215	+	Defense	chitinase	V	Expressed
>11673.m03406	7	21151085-21149791	-	Defense	glucanase	V	Moderately expressed
>11673.m03422	7	21239337-21238030	-	Defense	glucanase	V	Moderately expressed
>11673.m03423	7	21246091-21244783	-	Defense	glucanase	V	Moderately expressed
>11673.m03787	7	23344990-23346250	+	Defense	glucanase	V	Expressed
>11673.m04008	7	24533933-24533499	-	Defense	glucanase	V	Expressed
>11673.m04304	7	26214602-26215264	+	Defense	chitinase	V	Expressed
>11674.m00130	8	762658-763547	+	Defense	glucanase	V	Expressed
>11674.m01232	8	7586396-7587207	+	Defense	glucanase	V	Expressed
>11674.m01369	8	8431298-8431446	+	Defense	glucanase	V	Expressed
>11674.m01433	8	8836432-8837737	+	Defense	glucanase	V	Moderately expressed
>11674.m03253	8	20428324-20426747	-	Defense	glucanase	V	Expressed
>11674.m03759	8	23913062-23913417	+	Defense	glucanase	V	Expressed
>11674.m04074	8	25697749-25697433	-	Defense	thaumatin	V	Expressed
>11674.m04082	8	25757165-25756283	-	Defense	chitinase	V	Moderately expressed
>11674.m04083	8	25759784-25760731	+	Defense	chitinase	V	Moderately expressed
>11674.m04088	8	25776647-25776215	-	Defense	chitinase	V	Moderately expressed
>11674.m04132	8	25973433-25972753	-	Defense	chitinase	V	Expressed
>11674.m04165	8	26150307-26149218	-	Defense	glucanase	V	Expressed
>11674.m04392	8	27517196-27517879	+	Defense	thaumatin	V	Expressed
>11676.m00473	10	2794171-2793612	-	Defense	thaumatin	V	Expressed
>11676.m00479	10	2828140-2829032	+	Defense	thaumatin	V	Expressed
>11676.m00649	10	3850623-3849454	-	Defense	glucanase	V	Expressed
>11676.m02351	10	14328841-14327957	-	Defense	thaumatin	V	Expressed
>11676.m02379	10	14487727-14488939	+	Defense	chitinase	V	Expressed
>11676.m02386	10	14531313-14532179	+	Defense	chitinase	V	Moderately expressed
>11676.m03623	10	21135455-21136089	+	Defense	chitinase	V	Moderately expressed
>11676.m03625	10	21150179-21150563	+	Defense	chitinase	V	Expressed
>11680.m00327	6	1690886-1692552	+	Defense	Glucanase	V	Unexpressed
>11680.m00328	6	1690886-1692182	+	Defense	Glucanase	V	Expressed
>11680.m01365	6	7670891-7670541	-	Defense	Glucanase	V	Expressed
>11680.m01689	6	9857170-9856822	-	Defense	Thaumatin	V	Unexpressed
>11680.m02253	6	13382650-13385707	+	Defense	Glucanase	V	Expressed
>11680.m02469	6	14647092-14646301	-	Defense	Chitinase	V	Expressed
>11680.m03283	6	19813316-19813911	+	Defense	Glucanase	V	Expressed
>11680.m03804	6	23187450-23186197	-	Defense	Glucanase	V	Expressed
>11680.m03951	6	24127110-24128154	+	Defense	Glucanase	V	Expressed
>11680.m04704	6	28824908-28825622	+	Defense	Thaumatin	V	Expressed
>11680.m04765	6	29132924-29133573	+	Defense	Glucanase	V	Expressed
>11680.m04770	6	29156144-29155705	-	Defense	Glucanase	V	Moderately expressed
>11680.m04992	6	30363591-30363072	-	Defense	Glucanase	V	Expressed
>11680.m05006	6	30419342-30420081	+	Defense	Thaumatin	V	Expressed
>11680.m05091	6	30886217-30887385	+	Defense	Chitinase	V	Expressed
>11680.m05092	6	30889767-30891052	+	Defense	Chitinase	V	Moderately expressed
>11681.m00827	9	5430890-5432234	+	Defense	glucanase	V	Expressed
>11681.m02061	9	13631446-13631019	-	Defense	glucanase	V	Expressed
>11681.m02062	9	13638879-13638380	-	Defense	glucanase	V	Expressed
>11681.m02925	9	19148673-19149088	+	Defense	chitinase	V	Expressed
>11681.m02946	9	19268294-19268585	+	Defense	thaumatin	V	Expressed
>11681.m02977	9	19437121-19435767	-	Defense	glucanase	V	Expressed
>11681.m03250	9	21088512-21089208	+	Defense	thaumatin	V	Expressed
>11681.m03252	9	21098195-21098887	+	Defense	thaumatin	V	Expressed
>11682.m00410	5	2217684-2218599	+	Defense	chitinase	V	Moderately expressed
>11682.m01151	5	6942778-6941837	-	Defense	chitinase	V	Expressed
>11682.m01469	5	8903717-8902460	-	Defense	chitinase	V	Expressed
>11682.m01477	5	8948224-8949283	+	Defense	chitinase	V	Highly expressed
>11682.m01480	5	8959344-8960494	+	Defense	chitinase	V	Highly expressed
>11682.m01484	5	8981722-8982853	+	Defense	chitinase	V	Moderately expressed
>11682.m02890	5	18047432-18046023	-	Defense	Glucanase	V	Expressed
>11682.m02891	5	18047116-18046018	-	Defense	Glucanase	V	Highly expressed
>11682.m03098	5	19350673-19351075	+	Defense	Glucanase	V	Expressed
>11682.m03099	5	19353042-19353241	+	Defense	Glucanase	V	Expressed
>11682.m03101	5	19364677-19365358	+	Defense	chitinase	V	Expressed
>11682.m03102	5	19373589-19374208	+	Defense	chitinase	V	Moderately expressed
>11682.m03103	5	19383459-19383953	+	Defense	chitinase	V	Moderately expressed
>11682.m03107	5	19404823-19405372	+	Defense	Glucanase	V	Expressed
>11682.m03108	5	19407710-19407991	+	Defense	Glucanase	V	Expressed
>11682.m03131	5	19571867-19571900		Defense	Glucanase	V	Expressed
>11682.m03132	5	19571985-19573298	+	Defense	Glucanase	V	Expressed
>11682.m03133	5	19577136-19577678	+	Defense	Glucanase	V	Expressed
>11682.m03480	5	21638365-21636772	-	Defense	Glucanase	V	Expressed
>11682.m03988	5	24310944-24312106	+	Defense	Glucanase	V	Expressed
>11686.m01864	12	10839426-10838903	-	Defense	chitinase	V	Expressed
>11686.m02305	12	13659498-13660178	+	Defense	glucanase	V	Expressed
>11686.m03758	12	23394520-23395193	+	Defense	thaumatin	V	Expressed
>11686.m04334	12	26880232-26879530	-	Defense	thaumatin	V	Moderately expressed
>11686.m04335	12	26889098-26888574	-	Defense	thaumatin	V	Expressed
>11686.m04337	12	26898915-26898672	-	Defense	thaumatin	V	Expressed
>11686.m04339	12	26914097-26913306	-	Defense	thaumatin	V	Moderately expressed
>11686.m04340	12	26923293-26922547	-	Defense	thaumatin	V	Moderately expressed
>11686.m04341	12	26926922-26927347	+	Defense	thaumatin	V	Expressed
>11686.m04345	12	26947438-26946520	-	Defense	thaumatin	V	Expressed
>11687.m04462	11	28200841-28199325	-	Defense	chitinase	V	Moderately expressed
>11687.m04464	11	28206924-28208099	+	Defense	chitinase	V	Highly expressed
>11687.m04465	11	28209896-28211056	+	Defense	chitinase	V	Moderately expressed
>11687.m04467	11	28212765-28213931	+	Defense	chitinase	V	Moderately expressed
>11687.m04468	11	28216395-28217413	+	Defense	chitinase	V	Moderately expressed
>11687.m04469	11	28224879-28225732	+	Defense	chitinase	V	Moderately expressed
>11687.m04470	11	28230636-28231885	+	Defense	chitinase	V	Moderately expressed
>11687.m04471	11	28233932-28232773	-	Defense	chitinase	V	Moderately expressed
>11687.m04472	11	28236782-28235616	-	Defense	chitinase	V	Moderately expressed
>11687.m04473	11	28238382-28237190	-	Defense	chitinase	V	Expressed
>11687.m04496	11	28318984-28318350	-	Defense	glucanase	V	Expressed
Oryza indica
GENE-ID	Chromosome No.	Position	Orientation	Function	category	Class	Expression
Ch01-Indica|gb|CM000126.1|-[mRNA]-1046	1	6990168-6989539	-	Defense	glucanase	V	Expressed
Ch01-Indica|gb|CM000126.1|-[mRNA]-1047	1	6998646-6998253	-	Defense	glucanase	V	Expressed
Ch01-Indica|gb|CM000126.1|-[mRNA]-1678	1	11351635-11351251	-	Defense	chitinase	V	Expressed
Ch01-Indica|gb|CM000126.1|-[mRNA]-1867	1	228127-228513	+	Defense	glucanase	V	Expressed
Ch01-Indica|gb|CM000126.1|-[mRNA]-3974	1	4623808-4624266	+	Defense	glucanase	V	Expressed
Ch01-Indica|gb|CM000126.1|-[mRNA]-4595	1	4234831-4235777	+	Defense	glucanase	V	Highly expressed
Ch01-Indica|gb|CM000126.1|-[mRNA]-5269	1	8740674-8739722	-	Defense	glucanase	V	Expressed
Ch01-Indica|gb|CM000126.1|-[mRNA]-5577	1	10846836-10846442	-	Defense	Thaumatin	V	Moderately expressed
Ch01-Indica|gb|CM000126.1|-[mRNA]-5665	1	11508835-11509740	+	Defense	chitinase	V	Expressed
Ch01-Indica|gb|CM000126.1|-[mRNA]-5743	1	12092763-12093254	+	Defense	chitinase	V	Expressed
Ch01-Indica|gb|CM000126.1|-[mRNA]-5744	1	12096534-12097229	+	Defense	chitinase	V	Expressed
Ch01-Indica|gb|CM000126.1|-[mRNA]-5747	1	12116486-12117555	+	Defense	glucanase	V	Moderately expressed
Ch01-Indica|gb|CM000126.1|-[mRNA]-6425	1	16692485-16693411	+	Defense	glucanase	V	Highly expressed
Ch01-Indica|gb|CM000126.1|-[mRNA]-6426	1	16695204-16696141	+	Defense	glucanase	V	Highly expressed
Ch01-Indica|gb|CM000126.1|-[mRNA]-6434	1	16807025-16806060	-	Defense	glucanase	V	Moderately expressed
Ch01-Indica|gb|CM000126.1|-[mRNA]-6436	1	16816957-16816029	-	Defense	glucanase	V	Moderately expressed
Ch01-Indica|gb|CM000126.1|-[mRNA]-6437	1	16820145-16819209	-	Defense	glucanase	V	Highly expressed
Ch01-Indica|gb|CM000126.1|-[mRNA]-6438	1	16823135-16822537	-	Defense	glucanase	V	Highly expressed
Ch01-Indica|gb|CM000126.1|-[mRNA]-6447	1	16877014-16876063	-	Defense	glucanase	V	Highly expressed
Ch01-Indica|gb|CM000126.1|-[mRNA]-6448	1	16882164-16883115	+	Defense	glucanase	V	Expressed
Ch01-Indica|gb|CM000126.1|-[mRNA]-6467	1	16985302-16986235	+	Defense	glucanase	V	Highly expressed
Ch01-Indica|gb|CM000126.1|-[mRNA]-6469	1	16990821-16991763	+	Defense	glucanase	V	Highly expressed
Ch01-Indica|gb|CM000126.1|-[mRNA]-6470	1	16995169-16996190	+	Defense	glucanase	V	Moderately expressed
Ch02-Indica|gb|CM000127.1|-[mRNA]-222	2	1332873-1333528	+	Defense	glucanase	V	Expressed
Ch02-Indica|gb|CM000127.1|-[mRNA]-2935	2	1043123-1044162	+	Defense	glucanase	V	Expressed
Ch02-Indica|gb|CM000127.1|-[mRNA]-3553	2	5314658-5314246	-	Defense	chitinase	V	Expressed
Ch02-Indica|gb|CM000127.1|-[mRNA]-378	2	2317102-2318220	+	Defense	glucanase	V	Expressed
Ch02-Indica|gb|CM000127.1|-[mRNA]-4526	2	12440058-12440578	+	Defense	glucanase	V	Expressed
Ch02-Indica|gb|CM000127.1|-[mRNA]-4568	2	12716588-12716976	+	Defense	glucanase	V	Expressed
Ch02-Indica|gb|CM000127.1|-[mRNA]-4831	2	14534117-14533133	-	Defense	glucanase	V	Moderately expressed
Ch02-Indica|gb|CM000127.1|-[mRNA]-956	2	6497278-6496145	-	Defense	glucanase	V	Expressed
Ch03-Indica|gb|CM000128.1|-[mRNA]-1001	3	6583033-6584291	+	Defense	glucanase	V	Moderately expressed
Ch03-Indica|gb|CM000128.1|-[mRNA]-1091	3	7298683-7297962	-	Defense	Thaumatin	V	Expressed
Ch03-Indica|gb|CM000128.1|-[mRNA]-1179	3	7895229-7895984	+	Defense	Thaumatin	V	Expressed
Ch03-Indica|gb|CM000128.1|-[mRNA]-1637	3	11096700-11097732	+	Defense	glucanase	V	Expressed
Ch03-Indica|gb|CM000128.1|-[mRNA]-1647	3	11152940-11153920	+	Defense	glucanase	V	Expressed
Ch03-Indica|gb|CM000128.1|-[mRNA]-1920	3	13224332-13223864	-	Defense	glucanase	V	Moderately expressed
Ch03-Indica|gb|CM000128.1|-[mRNA]-2065	3	14258294-14258740	+	Defense	glucanase	V	Expressed
Ch03-Indica|gb|CM000128.1|-[mRNA]-2348	3	1474029-1474707	+	Defense	glucanase	V	Expressed
Ch03-Indica|gb|CM000128.1|-[mRNA]-2521	3	2764585-2765872	+	Defense	glucanase	V	Expressed
Ch03-Indica|gb|CM000128.1|-[mRNA]-2738	3	4431098-4431578	+	Defense	chitinase	V	Moderately expressed
Ch03-Indica|gb|CM000128.1|-[mRNA]-278	3	1835788-1836166	+	Defense	chitinase	V	Moderately expressed
Ch03-Indica|gb|CM000128.1|-[mRNA]-3627	3	4448045-4447584	-	Defense	glucanase	V	Moderately expressed
Ch03-Indica|gb|CM000128.1|-[mRNA]-4105	3	8171299-8172343	+	Defense	glucanase	V	Expressed
Ch03-Indica|gb|CM000128.1|-[mRNA]-4148	3	8521337-8520639	-	Defense	Thaumatin	V	Moderately expressed
Ch03-Indica|gb|CM000128.1|-[mRNA]-4156	3	8579301-8578893	-	Defense	Thaumatin	V	Expressed
Ch03-Indica|gb|CM000128.1|-[mRNA]-4230	3	9028470-9027825	-	Defense	glucanase	V	Expressed
Ch03-Indica|gb|CM000128.1|-[mRNA]-4675	3	12241950-12243223	+	Defense	glucanase	V	Expressed
Ch03-Indica|gb|CM000128.1|-[mRNA]-4780	3	13053276-13052806	-	Defense	glucanase	V	Moderately expressed
Ch03-Indica|gb|CM000128.1|-[mRNA]-4880	3	13733582-13734067	+	Defense	glucanase	V	Moderately expressed
Ch03-Indica|gb|CM000128.1|-[mRNA]-5216	3	15894811-15895924	+	Defense	glucanase	V	Moderately expressed
Ch03-Indica|gb|CM000128.1|-[mRNA]-5569	3	18048965-18049789	+	Defense	glucanase	V	Expressed
Ch03-Indica|gb|CM000128.1|-[mRNA]-5673	3	18612295-18611564	-	Defense	glucanase	V	Expressed
Ch04-Indica|gb|CM000129.1|-[mRNA]-2109	4	3061856-3061070	-	Defense	chitinase	V	Expressed
Ch04-Indica|gb|CM000129.1|-[mRNA]-3147	4	3229240-3228834	-	Defense	chitinase	V	Moderately expressed
Ch04-Indica|gb|CM000129.1|-[mRNA]-3152	4	3251972-3251566	-	Defense	chitinase	V	Moderately expressed
Ch04-Indica|gb|CM000129.1|-[mRNA]-3284	4	4069389-4069693	+	Defense	thaumatin	V	Expressed
Ch04-Indica|gb|CM000129.1|-[mRNA]-4843	4	14372563-14373336	+	Defense	Thaumatin	V	Expressed
Ch05-Indica|gb|CM000130.1|-[mRNA]-1475	5	920809-919916	-	Defense	chitinase	V	Highly expressed
Ch05-Indica|gb|CM000130.1|-[mRNA]-1479	5	952108-951249	-	Defense	chitinase	V	Highly expressed
Ch05-Indica|gb|CM000130.1|-[mRNA]-1482	5	982251-983132	+	Defense	chitinase	V	Highly expressed
Ch05-Indica|gb|CM000130.1|-[mRNA]-1485	5	993413-994294	+	Defense	chitinase	V	Moderately expressed
Ch05-Indica|gb|CM000130.1|-[mRNA]-1489	5	1015794-1016687	+	Defense	chitinase	V	Moderately expressed
Ch05-Indica|gb|CM000130.1|-[mRNA]-2584	5	339949-339018	-	Defense	Glucanase	V	Highly expressed
Ch05-Indica|gb|CM000130.1|-[mRNA]-2774	5	1835088-1835239	+	Defense	Glucanase	V	Expressed
Ch05-Indica|gb|CM000130.1|-[mRNA]-2775	5	1843345-1843605	+	Defense	Glucanase	V	Expressed
Ch05-Indica|gb|CM000130.1|-[mRNA]-2778	5	1867876-1868266	+	Defense	chitinase	V	Moderately expressed
Ch05-Indica|gb|CM000130.1|-[mRNA]-2779	5	1877846-1878340	+	Defense	chitinase	V	Moderately expressed
Ch05-Indica|gb|CM000130.1|-[mRNA]-2781	5	1891294-1891572	+	Defense	Glucanase	V	Expressed
Ch05-Indica|gb|CM000130.1|-[mRNA]-2782	5	1896611-1896895	+	Defense	Glucanase	V	Expressed
Ch05-Indica|gb|CM000130.1|-[mRNA]-2802	5	2054807-2056120	+	Defense	Glucanase	V	Expressed
Ch05-Indica|gb|CM000130.1|-[mRNA]-3095	5	4247998-4246935	-	Defense	Glucanase	V	Expressed
Ch05-Indica|gb|CM000130.1|-[mRNA]-347	5	2478312-2479050	+	Defense	chitinase	V	Expressed
Ch05-Indica|gb|CM000130.1|-[mRNA]-3501	5	7032119-7033090	+	Defense	Glucanase	V	Expressed
Ch05-Indica|gb|CM000130.1|-[mRNA]-886	5	6405605-6405147	-	Defense	chitinase	V	Expressed
Ch05-Indica|gb|CM000130.1|-[mRNA]-988	5	7257769-7257314	-	Defense	chitinase	V	Expressed
Ch06-Indica|gb|CM000131.1|-[mRNA]-1266	6	3115494-3115150	-	Defense	Glucanase	V	Expressed
Ch06-Indica|gb|CM000131.1|-[mRNA]-2588	6	675462-675054	-	Defense	thaumatin	V	Expressed
Ch06-Indica|gb|CM000131.1|-[mRNA]-2810	6	854201-854796	+	Defense	Glucanase	V	Expressed
Ch06-Indica|gb|CM000131.1|-[mRNA]-282	6	1857525-1858427	+	Defense	Glucanase	V	Expressed
Ch06-Indica|gb|CM000131.1|-[mRNA]-3252	6	716202-715104	-	Defense	Glucanase	V	Expressed
Ch06-Indica|gb|CM000131.1|-[mRNA]-3398	6	1864211-1865252	+	Defense	Glucanase	V	Expressed
Ch06-Indica|gb|CM000131.1|-[mRNA]-4142	6	7739590-7740016	+	Defense	Glucanase	V	Moderately expressed
Ch06-Indica|gb|CM000131.1|-[mRNA]-4146	6	7763342-7763088	-	Defense	Glucanase	V	Expressed
Ch06-Indica|gb|CM000131.1|-[mRNA]-4294	6	8777689-8777248	-	Defense	Glucanase	V	Expressed
Ch06-Indica|gb|CM000131.1|-[mRNA]-4359	6	9258883-9259845	+	Defense	Chitinase	V	Moderately expressed
Ch06-Indica|gb|CM000131.1|-[mRNA]-4360	6	9262988-9263724	+	Defense	Chitinase	V	Moderately expressed
Ch07-Indica|gb|CM000132.1|-[mRNA]-1748	7	957538-956853	-	Defense	thaumatin	V	Expressed
Ch07-Indica|gb|CM000132.1|-[mRNA]-1768	7	1115040-1115945	+	Defense	chitinase	V	Expressed
Ch07-Indica|gb|CM000132.1|-[mRNA]-2497	7	4496020-4495472	-	Defense	thaumatin	V	Moderately expressed
Ch07-Indica|gb|CM000132.1|-[mRNA]-2498	7	4499772-4500142	+	Defense	thaumatin	V	Expressed
Ch07-Indica|gb|CM000132.1|-[mRNA]-2499	7	4504342-4503566	-	Defense	thaumatin	V	Expressed
Ch07-Indica|gb|CM000132.1|-[mRNA]-2622	7	5354028-5352732	-	Defense	glucanase	V	Moderately expressed
Ch07-Indica|gb|CM000132.1|-[mRNA]-2631	7	5398295-5397196	-	Defense	glucanase	V	Moderately expressed
Ch07-Indica|gb|CM000132.1|-[mRNA]-2632	7	5406190-5404882	-	Defense	glucanase	V	Moderately expressed
Ch07-Indica|gb|CM000132.1|-[mRNA]-2942	7	7551444-7552704	+	Defense	glucanase	V	Expressed
Ch07-Indica|gb|CM000132.1|-[mRNA]-542	7	3565061-3566082	+	Defense	glucanase	V	Moderately expressed
Ch08-Indica|gb|CM000133.1|-[mRNA]-1087	8	158207-159018	+	Defense	glucanase	V	Expressed
Ch08-Indica|gb|CM000133.1|-[mRNA]-135	8	873030-873900	+	Defense	glucanase	V	Expressed
Ch08-Indica|gb|CM000133.1|-[mRNA]-2890	8	7351140-7350173	-	Defense	glucanase	V	Expressed
Ch08-Indica|gb|CM000133.1|-[mRNA]-3368	8	11146192-11146547	+	Defense	glucanase	V	Expressed
Ch08-Indica|gb|CM000133.1|-[mRNA]-3672	8	13091318-13090941	-	Defense	chitinase	V	Moderately expressed
Ch08-Indica|gb|CM000133.1|-[mRNA]-3673	8	13093092-13092199	-	Defense	chitinase	V	Moderately expressed
Ch08-Indica|gb|CM000133.1|-[mRNA]-3674	8	13095360-13096307	+	Defense	chitinase	V	Moderately expressed
Ch08-Indica|gb|CM000133.1|-[mRNA]-3679	8	13112188-13111760	-	Defense	chitinase	V	Moderately expressed
Ch08-Indica|gb|CM000133.1|-[mRNA]-3712	8	13292842-13292436	-	Defense	chitinase	V	Expressed
Ch08-Indica|gb|CM000133.1|-[mRNA]-3746	8	13472325-13472066	-	Defense	glucanase	V	Expressed
Ch08-Indica|gb|CM000133.1|-[mRNA]-3747	8	13478855-13477858	-	Defense	glucanase	V	Expressed
Ch08-Indica|gb|CM000133.1|-[mRNA]-3958	8	14950260-14950943	+	Defense	thaumatin	V	Expressed
Ch09-Indica|gb|CM000134.1|-[mRNA]-1614	9	4604534-4604035	-	Defense	glucanase	V	Expressed
Ch09-Indica|gb|CM000134.1|-[mRNA]-1616	9	4612084-4611657	-	Defense	glucanase	V	Expressed
Ch09-Indica|gb|CM000134.1|-[mRNA]-1617	9	4619362-4618913	-	Defense	glucanase	V	Expressed
Ch09-Indica|gb|CM000134.1|-[mRNA]-2358	9	10169170-10169591	+	Defense	chitinase	V	Expressed
Ch09-Indica|gb|CM000134.1|-[mRNA]-2377	9	10282420-10282702	+	Defense	thaumatin	V	Expressed
Ch09-Indica|gb|CM000134.1|-[mRNA]-2402	9	10458434-10456998	-	Defense	glucanase	V	Expressed
Ch09-Indica|gb|CM000134.1|-[mRNA]-2665	9	12244501-12244881	+	Defense	thaumatin	V	Expressed
Ch09-Indica|gb|CM000134.1|-[mRNA]-2667	9	12254191-12254556	+	Defense	thaumatin	V	Expressed
Ch09-Indica|gb|CM000134.1|-[mRNA]-638	9	127681-128741	+	Defense	glucanase	V	Expressed
Ch10-Indica|gb|CM000135.1|-[mRNA]-1711	10	172677-171909	-	Defense	thaumatin	V	Expressed
Ch10-Indica|gb|CM000135.1|-[mRNA]-1740	10	365832-366755	+	Defense	chitinase	V	Expressed
Ch10-Indica|gb|CM000135.1|-[mRNA]-1745	10	401126-401581	+	Defense	chitinase	V	Expressed
Ch10-Indica|gb|CM000135.1|-[mRNA]-1749	10	425620-426486	+	Defense	chitinase	V	Moderately expressed
Ch10-Indica|gb|CM000135.1|-[mRNA]-2808	10	7743639-7744012	+	Defense	chitinase	V	Moderately expressed
Ch10-Indica|gb|CM000135.1|-[mRNA]-368	10	2591613-2592133	+	Defense	thaumatin	V	Expressed
Ch10-Indica|gb|CM000135.1|-[mRNA]-479	10	479439-478367	-	Defense	glucanase	V	Expressed
Ch11-Indica|gb|CM000136.1|-[mRNA]-3166	11	42027-41107	-	Defense	chitinase	V	Moderately expressed
Ch11-Indica|gb|CM000136.1|-[mRNA]-3169	11	55633-56505	+	Defense	chitinase	V	Highly expressed
Ch11-Indica|gb|CM000136.1|-[mRNA]-3170	11	60593-61462	+	Defense	chitinase	V	Moderately expressed
Ch11-Indica|gb|CM000136.1|-[mRNA]-3171	11	63244-64113	+	Defense	chitinase	V	Moderately expressed
Ch11-Indica|gb|CM000136.1|-[mRNA]-3172	11	66832-67686	+	Defense	chitinase	V	Moderately expressed
Ch11-Indica|gb|CM000136.1|-[mRNA]-3173	11	75909-76748	+	Defense	chitinase	V	Moderately expressed
Ch11-Indica|gb|CM000136.1|-[mRNA]-3174	11	82109-83023	+	Defense	chitinase	V	Moderately expressed
Ch11-Indica|gb|CM000136.1|-[mRNA]-3175	11	85564-86478	+	Defense	chitinase	V	Moderately expressed
Ch11-Indica|gb|CM000136.1|-[mRNA]-3177	11	93510-93033	-	Defense	chitinase	V	Moderately expressed
Ch11-Indica|gb|CM000136.1|-[mRNA]-3178	11	96403-95498	-	Defense	chitinase	V	Moderately expressed
Ch11-Indica|gb|CM000136.1|-[mRNA]-3179	11	97976-97068	-	Defense	chitinase	V	Expressed
Ch11-Indica|gb|CM000136.1|-[mRNA]-3203	11	195863-195222	-	Defense	glucanase	V	Expressed
Ch12-Indica|gb|CM000137.1|-[mRNA]-1466	12	1159836-1160042	+	Defense	glucanase	V	Expressed
Ch12-Indica|gb|CM000137.1|-[mRNA]-2437	12	3874349-3874770	+	Defense	thaumatin	V	Expressed
Ch12-Indica|gb|CM000137.1|-[mRNA]-2924	12	7415699-7415172	-	Defense	thaumatin	V	Expressed
Ch12-Indica|gb|CM000137.1|-[mRNA]-2925	12	7425383-7425140	-	Defense	thaumatin	V	Expressed
Ch12-Indica|gb|CM000137.1|-[mRNA]-2927	12	7448893-7448354	-	Defense	thaumatin	V	Moderately expressed
Oryza brachyantha
GENE-ID	Chromosome No.	Position	Orientation	Function	Category	Class	Expression
Ch01-Brac|gb|CM001241.2|-[mRNA]-618	1	NA	NA	Defense	glucanase	V	Expressed
Ch01-Brac|gb|CM001241.2|-[mRNA]-619	1	NA	NA	Defense	glucanase	V	Expressed
Ch01-Brac|gb|CM001241.2|-[mRNA]-1079	1	NA	NA	Defense	glucanase	V	Expressed
Ch01-Brac|gb|CM001241.2|-[mRNA]-2223	1	NA	NA	Defense	chitinase	V	Expressed
Ch01-Brac|gb|CM001241.2|-[mRNA]-2959	1	NA	NA	Defense	glucanase	V	Moderately expressed
Ch01-Brac|gb|CM001241.2|-[mRNA]-3295	1	NA	NA	Defense	chitinase	V	Expressed
Ch01-Brac|gb|CM001241.2|-[mRNA]-3296	1	NA	NA	Defense	chitinase	V	Expressed
Ch01-Brac|gb|CM001241.2|-[mRNA]-3298	1	NA	NA	Defense	glucanase	V	Expressed
Ch01-Brac|gb|CM001241.2|-[mRNA]-3773	1	NA	NA	Defense	glucanase	V	Highly expressed
Ch01-Brac|gb|CM001241.2|-[mRNA]-3777	1	NA	NA	Defense	glucanase	V	Moderately expressed
Ch01-Brac|gb|CM001241.2|-[mRNA]-3778	1	NA	NA	Defense	glucanase	V	Highly expressed
Ch01-Brac|gb|CM001241.2|-[mRNA]-3780	1	NA	NA	Defense	glucanase	V	Highly expressed
Ch01-Brac|gb|CM001241.2|-[mRNA]-3788	1	NA	NA	Defense	glucanase	V	Highly expressed
Ch02-Brac|gb|CM001242.1|-[mRNA]-152	2	NA	NA	Defense	glucanase	V	Expressed
Ch02-Brac|gb|CM001242.1|-[mRNA]-1580	2	NA	NA	Defense	glucanase	V	Expressed
Ch02-Brac|gb|CM001242.1|-[mRNA]-1909	2	NA	NA	Defense	chitinase	V	Expressed
Ch02-Brac|gb|CM001242.1|-[mRNA]-244	2	NA	NA	Defense	glucanase	V	Expressed
Ch02-Brac|gb|CM001242.1|-[mRNA]-2562	2	NA	NA	Defense	glucanase	V	Expressed
Ch02-Brac|gb|CM001242.1|-[mRNA]-2591	2	NA	NA	Defense	glucanase	V	Expressed
Ch02-Brac|gb|CM001242.1|-[mRNA]-2782	2	NA	NA	Defense	glucanase	V	Moderately expressed
Ch02-Brac|gb|CM001242.1|-[mRNA]-577	2	NA	NA	Defense	glucanase	V	Expressed
Ch03-Brac|gb|CM001243.2|-[mRNA]-1163	3	NA	NA	Defense	glucanase	V	Expressed
Ch03-Brac|gb|CM001243.2|-[mRNA]-1336	3	NA	NA	Defense	glucanase	V	Moderately expressed
Ch03-Brac|gb|CM001243.2|-[mRNA]-1693	3	NA	NA	Defense	glucanase	V	Expressed
Ch03-Brac|gb|CM001243.2|-[mRNA]-2349	3	NA	NA	Defense	glucanase	V	Expressed
Ch03-Brac|gb|CM001243.2|-[mRNA]-2400	3	NA	NA	Defense	glucanase	V	Expressed
Ch03-Brac|gb|CM001243.2|-[mRNA]-2663	3	NA	NA	Defense	glucanase	V	Expressed
Ch03-Brac|gb|CM001243.2|-[mRNA]-2753	3	NA	NA	Defense	glucanase	V	Moderately expressed
Ch03-Brac|gb|CM001243.2|-[mRNA]-2821	3	NA	NA	Defense	glucanase	V	Moderately expressed
Ch03-Brac|gb|CM001243.2|-[mRNA]-3046	3	NA	NA	Defense	glucanase	V	Moderately expressed
Ch03-Brac|gb|CM001243.2|-[mRNA]-756	3	NA	NA	Defense	glucanase	V	Moderately expressed
Ch03-Brac|gb|CM001243.2|-[mRNA]-812	3	NA	NA	Defense	Thaumatin	V	Expressed
Ch04-Brac|gb|CM001244.2|-[mRNA]-2518	4	NA	NA	Defense	Thaumatin	V	Expressed
Ch05-Brac|gb|CM001245.2|-[mRNA]-1151	5	NA	NA	Defense	Glucanase	V	Highly expressed
Ch05-Brac|gb|CM001245.2|-[mRNA]-1251	5	NA	NA	Defense	Glucanase	V	Expressed
Ch05-Brac|gb|CM001245.2|-[mRNA]-1252	5	NA	NA	Defense	Glucanase	V	Expressed
Ch05-Brac|gb|CM001245.2|-[mRNA]-1256	5	NA	NA	Defense	chitinase	V	Moderately expressed
Ch05-Brac|gb|CM001245.2|-[mRNA]-1278	5	NA	NA	Defense	Glucanase	V	Expressed
Ch05-Brac|gb|CM001245.2|-[mRNA]-1463	5	NA	NA	Defense	Glucanase	V	Expressed
Ch05-Brac|gb|CM001245.2|-[mRNA]-1709	5	NA	NA	Defense	Glucanase	V	Expressed
Ch05-Brac|gb|CM001245.2|-[mRNA]-561	5	NA	NA	Defense	chitinase	V	Expressed
Ch05-Brac|gb|CM001245.2|-[mRNA]-672	5	NA	NA	Defense	chitinase	V	Highly expressed
Ch06-Brac|gb|CM001246.2|-[mRNA]-1053	6	NA	NA	Defense	Glucanase	V	Expressed
Ch06-Brac|gb|CM001246.2|-[mRNA]-1340	6	NA	NA	Defense	Chitinase	V	Expressed
Ch06-Brac|gb|CM001246.2|-[mRNA]-1437	6	NA	NA	Defense	chitinase	V	Expressed
Ch06-Brac|gb|CM001246.2|-[mRNA]-1496	6	NA	NA	Defense	Glucanase	V	Expressed
Ch06-Brac|gb|CM001246.2|-[mRNA]-166	6	NA	NA	Defense	Glucanase	V	Expressed
Ch06-Brac|gb|CM001246.2|-[mRNA]-1797	6	NA	NA	Defense	Glucanase	V	Expressed
Ch06-Brac|gb|CM001246.2|-[mRNA]-2196	6	NA	NA	Defense	Thaumatin	V	Expressed
Ch06-Brac|gb|CM001246.2|-[mRNA]-2224	6	NA	NA	Defense	Glucanase	V	Moderately expressed
Ch06-Brac|gb|CM001246.2|-[mRNA]-2228	6	NA	NA	Defense	Glucanase	V	Expressed
Ch06-Brac|gb|CM001246.2|-[mRNA]-2360	6	NA	NA	Defense	Glucanase	V	Expressed
Ch06-Brac|gb|CM001246.2|-[mRNA]-2366	6	NA	NA	Defense	Thaumatin	V	Expressed
Ch06-Brac|gb|CM001246.2|-[mRNA]-2397	6	NA	NA	Defense	Chitinase	V	Moderately expressed
Ch06-Brac|gb|CM001246.2|-[mRNA]-746	6	NA	NA	Defense	Glucanase	V	Expressed
Ch06-Brac|gb|CM001246.2|-[mRNA]-789	6	NA	NA	Defense	glucanase	V	Expressed
Ch07-Brac|gb|CM001247.2|-[mRNA]-1329	7	NA	NA	Defense	glucanase	V	Moderately expressed
Ch07-Brac|gb|CM001247.2|-[mRNA]-1552	7	NA	NA	Defense	glucanase	V	Expressed
Ch07-Brac|gb|CM001247.2|-[mRNA]-1813	7	NA	NA	Defense	chitinase	V	Expressed
Ch07-Brac|gb|CM001247.2|-[mRNA]-290	7	NA	NA	Defense	glucanase	V	Moderately expressed
Ch07-Brac|gb|CM001247.2|-[mRNA]-820	7	NA	NA	Defense	chitinase	V	Expressed
Ch08-Brac|gb|CM001248.2|-[mRNA]-107	8	NA	NA	Defense	glucanase	V	Expressed
Ch08-Brac|gb|CM001248.2|-[mRNA]-1345	8	NA	NA	Defense	glucanase	V	Expressed
Ch08-Brac|gb|CM001248.2|-[mRNA]-1588	8	NA	NA	Defense	glucanase	V	Expressed
Ch08-Brac|gb|CM001248.2|-[mRNA]-1764	8	NA	NA	Defense	chitinase	V	Expressed
Ch08-Brac|gb|CM001248.2|-[mRNA]-1784	8	NA	NA	Defense	glucanase	V	Expressed
Ch08-Brac|gb|CM001248.2|-[mRNA]-1913	8	NA	NA	Defense	thaumatin	V	Expressed
Ch08-Brac|gb|CM001248.2|-[mRNA]-567	8	NA	NA	Defense	glucanase	V	Expressed
Ch08-Brac|gb|CM001248.2|-[mRNA]-568	8	NA	NA	Defense	glucanase	V	Expressed
Ch09-Brac|gb|CM001249.2|-[mRNA]-1172	9	NA	NA	Defense	chitinase	V	Expressed
Ch09-Brac|gb|CM001249.2|-[mRNA]-1185	9	NA	NA	Defense	thaumatin	V	Expressed
Ch09-Brac|gb|CM001249.2|-[mRNA]-1203	9	NA	NA	Defense	glucanase	V	Expressed
Ch09-Brac|gb|CM001249.2|-[mRNA]-1387	9	NA	NA	Defense	thaumatin	V	Expressed
Ch09-Brac|gb|CM001249.2|-[mRNA]-1388	9	NA	NA	Defense	thaumatin	V	Expressed
Ch09-Brac|gb|CM001249.2|-[mRNA]-307	9	NA	NA	Defense	glucanase	V	Expressed
Ch09-Brac|gb|CM001249.2|-[mRNA]-713	9	NA	NA	Defense	glucanase	V	Expressed
Ch10-Brac|gb|CM001250.2|-[mRNA]-1438	10	NA	NA	Defense	chitinase	V	Moderately expressed
Ch10-Brac|gb|CM001250.2|-[mRNA]-179	10	NA	NA	Defense	thaumatin	V	Expressed
Ch10-Brac|gb|CM001250.2|-[mRNA]-237	10	NA	NA	Defense	glucanase	V	Expressed
Ch10-Brac|gb|CM001250.2|-[mRNA]-883	10	NA	NA	Defense	chitinase	V	Expressed
Ch10-Brac|gb|CM001250.2|-[mRNA]-885	10	NA	NA	Defense	chitinase	V	Moderately expressed
Ch11-Brac|gb|CM001251.2|-[mRNA]-1741	11	NA	NA	Defense	chitinase	V	Highly expressed
Ch11-Brac|gb|CM001251.2|-[mRNA]-1772	11	NA	NA	Defense	glucanase	V	Expressed
Ch11-Brac|gb|CM001251.2|-[mRNA]-195	11	NA	NA	Defense	chitinase	V	Expressed
Ch12-Brac|gb|CM001252.2|-[mRNA]-1662	12	NA	NA	Defense	thaumatin	V	Expressed
Ch12-Brac|gb|CM001252.2|-[mRNA]-960	12	NA	NA	Defense	glucanase	V	Expressed
