# Supplementary material for: Genome-Wide Distribution, Organisation and Functional Characterization of Disease Resistance and Defence Response Genes across Rice Species
Source: PLoS One. 2015 Apr 22;10(4):e0125964. doi: 10.1371/journal.pone.0125964 (PMC4406684; doi:10.1371/journal.pone.0125964)
Supplement: S6 Table — (XLS) [file pone.0125964.s021.xls]

## Sheet: Sheet2
S6 Table: Number of R-& DR-genes having paralogs and their details in rice genome. Gene ID consists of gene category, chromosome no. and orientataion of gene
Oryza japonica
Gene	Position (Mb)	Expression	No. of paralogs	Present in cluster
11669.m03072-chi_3_+	17.3	Moderately expressed	4	N
11670.m03999-chi_4_-	24.5	Moderately expressed	1	y
11674.m04083-chi_8_+	25.7	Moderately expressed	1	y
11680.m05091-chi_6_+	30.8	Moderately expressed	3	y
11680.m05092-chi_6_+	30.8	Moderately expressed	2	y
11682.m01469-chi_5_-	8.9	Highly expressed	2	y
11682.m01477-chi_5_+	8.9	Highly expressed	1	y
11682.m01480-chi_5_+	8.9	Moderately expressed	1	y
11682.m03102-chi_5_+	19.3	Moderately expressed	2	y
11687.m04468-chi_11_+	28.2	Moderately expressed	1	y
11667.m01173-glu_1_-	6.5	Expressed	2	y
11667.m01177-glu_1_-	6.5	Expressed	1	y
11667.m05828-glu_1_-	33.9	Moderately expressed	1	N
11667.m06429-glu_1_+	37.2	Expressed	1	y
11667.m07153-glu_1_+	41.3	Highly expressed	1	y
11667.m07154-glu_1_+	41.3	Highly expressed	1	y
11667.m07158-glu_1_+	41.3	Highly expressed	1	y
11667.m07160-glu_1_+	41.3	Highly expressed	2	y
11667.m07186-glu_1_+	41.5	Moderately expressed	1	y
11667.m07202-glu_1_-	41.5	Highly expressed	2	y
11667.m07203-glu_1_-	41.5	Highly expressed	1	y
11669.m02319-glu_3_+	12.9	Expressed	2	N
11669.m02615-glu_3_+	14.7	Expressed	1	y
11669.m04527-glu_3_+	25.6	Expressed	1	N
11669.m05167-glu_3_+	29.3	Expressed	1	y
11669.m05317-glu_3_-	30.1	Moderately expressed	1	Y
11669.m05449-glu_3_+	30.8	Moderately expressed	1	y
11669.m05450-glu_3_+	30.8	Moderately expressed	1	y
11669.m05856-glu_3_+	32.9	Moderately expressed	2	N
11673.m00660-glu_7_+	3.6	Moderately expressed	1	N
11673.m03422-glu_7_-	21.2	Moderately expressed	1	y
11680.m00327-glu_6_+	1.6	Expressed	1	y
11681.m02062-glu_9_-	13.6	Expressed	2	y
11682.m02890-glu_5_-	18	Highly expressed	1	y
11682.m03107-glu_5_+	19.4	Expressed	1	y
11682.m03131-glu_5_	19.5	Expressed	1	y
11682.m03988-glu_5_+	24.3	Expressed	1	N
11669.m01382-tha_3_+	7.6	Expressed	1	y
11676.m00479-tha_10_+	2.8	Expressed	1	N
11686.m04334-tha_12_-	26.8	Moderately expressed	2	y
11686.m04335-tha_12_-	26.8	Expressed	2	y
11686.m04337-tha_12_-	26.8	Expressed	2	y
11686.m04339-tha_12_-	26.9	Moderately expressed	1	y
11686.m04345-tha_12_-	26.9	Expressed	1	y
11667.m00113_1-_LRR	0.5	Expressed	1	y
11667.m00141_1+_LRR-TM	0.7	Expressed	1	y
11667.m00143_1+_NBS-LRR	0.7	Expressed	8	y
11667.m00149_1-_NBS-LRR	0.7	Expressed	1	y
11667.m00166_1+_LRR-TM	0.8	Expressed	7	y
11667.m00167_1-_NBS-LRR	0.8	Expressed	1	y
11667.m00168_1-_NBS-LRR	0.8	Expressed	1	y
11667.m00170_1+_LRR-TM	0.8	Expressed	6	y
11667.m00178_1-_NBS-LRR	0.9	Expressed	1	y
11667.m00179_1+_NBS-LRR	0.9	Expressed	5	y
11667.m00185_1+_NBS-LRR	0.9	Expressed	5	y
11667.m00186_1-_NBS-LRR	0.9	Expressed	2	y
11667.m00187_1+_NBS-LRR	0.9	Expressed	4	y
11667.m00190_1-_NBS-LRR	0.9	Expressed	2	y
11667.m00191_1+_NBS-LRR	0.9	Expressed	3	y
11667.m00193_1-_NBS-LRR	0.9	Expressed	1	y
11667.m00194_1+_NBS-LRR	0.9	Expressed	2	y
11667.m00393_1+_LRR	2.1	Expressed	1	y
11667.m00493_1-_LRR	2.6	Expressed	1	N
11667.m00526_1+_LRR	2.8	Expressed	1	y
11667.m00608_1+_LRR	3.2	Expressed	1	y
11667.m00621_1+_LRR	3.2	Expressed	1	y
11667.m00692_1+_LRR	3.6	Expressed	1	y
11667.m00699_1-_LRR	3.6	Expressed	1	y
11667.m00796_1-_LRR	4.1	Expressed	1	N
11667.m05300_1+_LRR	31	Expressed	1	y
11667.m05903_1+_LRR	34.3	Expressed	1	y
11667.m06094_1+_LZ-NBS-LRR	35.4	Expressed	1	N
11667.m06350_1+_LRR	36.7	Moderately expressed	1	N
11667.m06831_1+_LZ-NBS-LRR	39.4	Expressed	1	y
11667.m07129_1-_LRR	41.1	Expressed	1	y
11668.m00084_2+_LRR	0.4	Expressed	4	y
11668.m00605_2-_LRR-TM	3.2	Expressed	1	N
11668.m00742_2-_LRR-TM	4	Expressed	1	N
11668.m01092_2-_LRR	6.2	Expressed	3	y
11668.m01095_2-_LRR	6.2	Expressed	2	y
11668.m01097_2-_LRR	6.2	Expressed	2	y
11668.m01098_2-_LRR	6.2	Unexpressed	1	y
11668.m01154_2-_LRR-TM	6.5	Moderately expressed	1	y
11668.m01238_2+_LRR	7.1	Expressed	1	y
11668.m01904_2-_LZ-NBS-LRR	11.7	Expressed	1	y
11668.m03841_2-_LRR	24.1	Moderately expressed	1	y
11668.m03868_2+_LRR-TM	24.3	Expressed	1	y
11668.m03873_2+_LRR-TM	24.3	Moderately expressed	2	y
11668.m03874_2+_LRR-TM	24.3	Moderately expressed	1	y
11668.m03877_2+_LRR	24.3	Highly expressed	1	y
11669.m00677_3-_LRR-TM	3.6	Expressed	1	N
11669.m02175_3+_LRR-TM	12.1	Expressed	1	y
11669.m05864_3+_LRR-TM	32.9	Moderately expressed	1	y
11670.m00159_4-_LRR	0.9	Unexpressed	1	y
11670.m00748_4-_LRR	4.4	Expressed	1	y
11670.m01115_4-_LRR	6.8	Unexpressed	1	N
11670.m04092_4-_LRR	24.9	Moderately expressed	5	y
11670.m04093_4-_LRR	24.9	Moderately expressed	4	y
11670.m04094_4-_LRR	24.9	Moderately expressed	3	y
11670.m04095_4-_LRR	24.9	Moderately expressed	2	y
11670.m04096_4-_LRR	24.9	Moderately expressed	1	y
11670.m05700_4-_LRR	34.1	Expressed	1	y
11673.m00397_7+_NBS-LRR	9.4	Moderately expressed	1	y
11673.m00431_7-_LRR	2.3	Expressed	1	N
11673.m02775_7-_LRR-TM	17.2	Expressed	1	N
11673.m02777_7-_LRR-TM	17.2	Expressed	1	y
11673.m03399_7+_LRR-TM	21.1	Expressed	1	y
11673.m03401_7-_LRR-TM	21.1	Expressed	1	y
11673.m03437_7-_LRR-TM	21.3	Expressed	1	y
11673.m03441_7+_LRR-TM	21.3	Expressed	2	y
11673.m03451_7-_LRR-TM	21.4	Moderately expressed	3	y
11673.m03452_7-_LRR-TM	21.4	Moderately expressed	1	y
11673.m03456_7-_LRR-TM	21.4	Moderately expressed	1	y
11673.m04853_7+_LRR-TM	29.2	Expressed	1	y
11674.m00978_8+_LRR-TM	6	Moderately expressed	3	y
11674.m00979_8+_LRR-TM	6	Moderately expressed	2	y
11674.m00980_8+_LRR-TM	6	Moderately expressed	3	y
11674.m00981_8+_LRR-TM	6	Moderately expressed	3	y
11674.m01458_8+_LRR	9	Expressed	1	y
11674.m01459_8+_LRR	9	Expressed	3	y
11674.m01462_8+_LRR	9	Expressed	1	y
11674.m02798_8+_LRR	17.4	Unexpressed	1	y
11674.m03845_8+_LRR	24.3	Expressed	1	N
11676.m00345_10+_LRR	2	Expressed	1	N
11676.m01240_10+_LRR	7.6	Expressed	1	N
11676.m02327_10+_LRR-TM	14.1	Expressed	1	N
11676.m02770_10-_LRR	16.5	Expressed	1	y
11676.m02998_10+_LZ-NBS-LRR	18	Moderately expressed	1	y
11676.m03000_10+_LZ-NBS-LRR	21.1	Expressed	2	y
11676.m03627_10-_LZ-NBS-LRR	21.1	Expressed	1	y
11676.m03993_10-_LRR-TM	23	Expressed	1	y
11676.m03994_10-_LRR-TM	23	Expressed	1	y
11676.m03996_10-_LRR-TM	23	Expressed	3	y
11680.m00583_6-_NBS-LRR	2.9	Expressed	1	y
11680.m00632_6-_LZ-NBS-LRR	3.2	Expressed	1	y
11680.m01782_6+_NBS-LRR	10.3	Unexpressed	1	y
11680.m01784_6+_NBS-LRR	10.4	Unexpressed	1	y
11680.m01785_6+_NBS-LRR	10.4	Unexpressed	1	y
11680.m03512_6+_LRR	21.2	Moderately expressed	1	y
11680.m03662_6+_LRR-TM	22.3	Moderately expressed	1	y
11680.m03762_6+_LRR	22.9	Expressed	1	y
11680.m03765_6+_LRR-TM	22.9	Expressed	1	y
11680.m03776_6+_LRR	23	Expressed	1	y
11680.m04459_6+_LRR-TM	27.3	Expressed	1	N
11680.m04709_6+_LRR	28.8	Expressed	1	y
11680.m04714_6-_LRR	28.8	Highly expressed	2	y
11680.m04716_6-_LRR	28.8	Highly expressed	2	y
11680.m04718_6-_LRR	28.8	Highly expressed	1	y
11680.m04720_6-_LRR	28.9	Expressed	1	y
11680.m04898_6-_NBS-LRR	29.9	Expressed	2	y
11680.m04900_6-_NBS-LRR	29.9	Expressed	1	y
11681.m01642_9-_LRR	10.9	Expressed	2	y
11681.m01647_9-_LRR-TM	11	Expressed	2	y
11681.m01648_9-_LRR-TM	11	Expressed	1	y
11681.m01659_9-_LRR-TM	11.1	Expressed	3	y
11681.m02820_9+_LRR	18.3	Expressed	1	N
11681.m03182_9+_LZ-NBS-LRR	20.6	Expressed	1	y
11682.m00466_5+_LRR-TM	2.5	Expressed	1	y
11682.m00739_5+_LRR	4.1	Expressed	1	N
11682.m00849_5-_LRR	4.8	Expressed	1	N
11682.m01535_5+_LRR-TM	9.3	Expressed	6	N
11682.m01575_5+_LRR-TM	9.5	Moderately expressed	7	N
11682.m01652_5-_LRR	10.1	Expressed	7	y
11682.m01653_5-_LRR	10.1	Expressed	3	y
11682.m01654_5-_LRR	10.1	Expressed	2	y
11682.m01655_5-_LRR	10.1	Expressed	2	y
11682.m01656_5-_LRR	10.1	Expressed	2	y
11682.m03165_5+_LRR	19.7	Expressed	1	y
11682.m03487_5+_LZ-NBS-LRR	21.6	Expressed	1	y
11682.m03542_5+_LRR	22	Moderately expressed	1	N
11682.m03738_5-_LRR	23	Expressed	2	y
11682.m03739_5-_LRR	23	Expressed	1	y
11682.m03740_5-_LRR	23	Expressed	1	y
11682.m03761_5-_LZ-NBS-LRR	23.1	Expressed	1	N
11686.m00305_12+_LRR-TM	1.5	Expressed	2	y
11686.m00306_12+_LRR-TM	1.5	Expressed	1	y
11686.m01000_12-_NBS-LRR	5.4	Expressed	1	y
11686.m01052_12-_LRR	5.8	Expressed	3	N
11686.m01102_12-_LRR	6.1	Expressed	2	N
11686.m01115_12+_LRR	6.2	Expressed	1	y
11686.m01116_12-_LRR	6.2	Expressed	1	y
11686.m01133_12+_LRR	6.3	Expressed	5	y
11686.m01137_12+_LRR	6.3	Expressed	4	y
11686.m01152_12+_LRR	6.4	Expressed	3	y
11686.m01167_12+_LRR	6.5	Expressed	2	y
11686.m01178_12+_LRR	6.6	Expressed	2	y
11686.m01179_12+_LRR	6.6	Expressed	1	y
11686.m01440_12-_LRR-TM	8.4	Expressed	1	N
11686.m02714_12-_LZ-NBS-LRR	16.5	Unexpressed	1	y
11686.m02879_12-_NBS-LRR	17.7	Expressed	1	y
11686.m03187_12-_NBS-LRR	19.6	Expressed	1	y
11686.m03599_12-_NBS-LRR	22.4	Expressed	1	y
11686.m03602_12-_LZ-NBS-LRR	22.4	Expressed	1	y
11687.m00663_11+_LRR	3.6	Expressed	1	y
11687.m01174_11+_NBS-LRR	6.8	Expressed	1	y
11687.m01206_11-_LRR	7	Unexpressed	1	y
11687.m03249_11+_LRR	20.3	Expressed	1	y
11687.m03254_11+_LRR-TM	20.3	Expressed	1	y
11687.m03270_11+_LRR	20.4	Expressed	1	y
11687.m03322_11-_LRR	20.7	Expressed	1	y
11687.m03829_11-_LRR	24	Expressed	1	N
11687.m03942_11+_LRR	24.8	Expressed	1	y
11687.m04406_11+_LRR	27.7	Expressed	1	y
11687.m04411_11-_LRR	27.7	Moderately expressed	2	y
11687.m04426_11+_LRR	27.8	Expressed	2	y
11687.m04429_11+_LRR	27.8	Expressed	2	y
11687.m04432_11-_LRR	27.8	Moderately expressed	1	y
Oryza indica
Gene	Position (Mb)	Expression	No. of paralogs	Present in cluster
Chr01_indica_mRNA-_136_NBS-LRR+	0.8	Unexpressed	1	Y
Chr01_indica_mRNA-_139_NBS-LRR-	0.8	Expressed	1	Y
Chr01_indica_mRNA-_145_LRR-TM+	0.8	Expressed	2	Y
Chr01_indica_mRNA-_149_NBS-LRR+	0.8	Expressed	5	Y
Chr01_indica_mRNA-_150_NBS-LRR-	0.9	Expressed	1	Y
Chr01_indica_mRNA-_153_NBS-LRR-	0.9	Expressed	1	Y
Chr01_indica_mRNA-_154_LRR-TM+	0.9	Expressed	4	Y
Chr01_indica_mRNA-_160_NBS-LRR+	0.9	Expressed	8	Y
Chr01_indica_mRNA-_167_NBS-LRR-	0.9	Expressed	4	Y
Chr01_indica_mRNA-_168_LRR-TM+	0.9	Expressed	3	Y
Chr01_indica_mRNA-_175_LRR-TM+	1	Expressed	2	Y
Chr01_indica_mRNA-_177_NBS-LRR+	1	Expressed	1	Y
Chr01_indica_mRNA-_2165_LRR-TM-	2.3	Expressed	2	N
Chr01_indica_mRNA-_2317_NBS-LRR-	0.7	Expressed	1	Y
Chr01_indica_mRNA-_3711_LRR-	2.6	Unexpressed	1	Y
Chr01_indica_mRNA-_4461_LRR+	3.3	Expressed	1	Y
Chr01_indica_mRNA-_485_LRR-	3.1	Expressed	3	Y
Chr01_indica_mRNA-_516_LRR+	3.2	Expressed	1	Y
Chr01_indica_mRNA-_519_LRR+	3.3	Expressed	1	Y
Chr01_indica_mRNA-_5468_LZ-NBS-LRR+	10.1	Moderately expressed	1	Y
Chr01_indica_mRNA-_5687_LRR+	11.6	Expressed	1	N
Chr01_indica_mRNA-_6096_LZ-NBS-LRR+	14.4	Expressed	1	Y
Chr01_indica_mRNA-_6400_LRR-	16.4	Expressed	1	Y
Chr01_indica_mRNA-_743_LRR-	4.6	Expressed	1	Y
Chr01_indica_mRNA-_1046_glu-	6.9	Expressed	2	Y
Chr01_indica_mRNA-_1047_glu-	6.9	Expressed	1	Y
Chr01_indica_mRNA-_5269_glu-	8.7	Expressed	1	N
Chr01_indica_mRNA-_5747_glu+	12.1	Moderately expressed	1	N
Chr01_indica_mRNA-_6425_glu+	16.6	Highly expressed	1	Y
Chr01_indica_mRNA-_6436_glu-	16.8	Moderately expressed	1	Y
Chr01_indica_mRNA-_6447_glu-	16.8	Highly expressed	1	Y
Chr02_indica_mRNA-_4568_glu+	12.7	Expressed	1	N
Chr02_indica_mRNA_75_LRR+	0.4	Expressed	4	Y
Chr02_indica_mRNA_76_LRR+	0.4	Expressed	1	Y
Chr02_indica_mRNA_80_LRR+	0.4	Expressed	3	Y
Chr02_indica_mRNA-_1040-LRR-	7.1	Expressed	2	Y
Chr02_indica_mRNA-_1050-LRR-	7.2	Expressed	2	Y
Chr02_indica_mRNA-_1056-LRR-	7.3	Unexpressed	1	Y
Chr02_indica_mRNA-_1082_LRR-TM+	7.4	Expressed	1	Y
Chr02_indica_mRNA-_1093-LRR-TM-	7.5	Moderately expressed	1	N
Chr02_indica_mRNA-_1166-LRR-	8.1	Expressed	1	Y
Chr02_indica_mRNA-_1464_LRR-	0.2	Expressed	1	N
Chr02_indica_mRNA-_164_NBS-LRR+	1	Expressed	1	Y
Chr02_indica_mRNA-_2534-LRR+	3.4	Expressed	1	Y
Chr02_indica_mRNA-_581_LRR-TM-	3.8	Expressed	1	N
Chr02_indica_mRNA-_589_LRR+	3.9	Unexpressed	1	N
Chr02_indica_mRNA-_710_LRR-TM-	4.7	Expressed	1	N
Chr03_indica_mRNA-_1637_glu+	11	Expressed	1	Y
Chr03_indica_mRNA-_2065_glu+	14.2	Expressed	1	N
Chr03_indica_mRNA-_4105_glu+	8.1	Expressed	1	N
Chr03_indica_mRNA-_5216_glu+	15.8	Moderately expressed	1	N
Chr03_indica_mRNA-_2013_LRR-TM-	13.8	Moderately expressed	1	N
Chr03_indica_mRNA-_2549_LRR-	2.9	Unexpressed	1	Y
Chr03_indica_mRNA-_2998_LRR+	0.024	Expressed	1	N
Chr03_indica_mRNA-_3058_LZ-NBS-LRR+	0.3	Expressed	1	Y
Chr03_indica_mRNA-_5336_LRR-TM+	16.6	Moderately expressed	1	N
Chr03_indica_mRNA-_5867_LRR+	0.2	Expressed	1	Y
Chr04_indica_mRNA-3147_chi-	3.2	Moderately expressed	1	Y
Chr04_indica_mRNA-1704_LRR-	0.08	Unexpressed	1	N
Chr04_indica_mRNA-1706_LRR-	0.09	Unexpressed	1	Y
Chr04_indica_mRNA-2517_LRR+	6.1	Unexpressed	1	Y	Y	Y
Chr04_indica_mRNA-4471_LRR+	11.9	Expressed	1	Y
Chr04_indica_mRNA-4683_LRR-	13.3	Expressed	1	Y
Chr05_indica_mRNA-1475_chi-	0.9	Highly expressed	5	Y
Chr05_indica_mRNA-1482_chi+	0.9	Highly expressed	5	Y
Chr05_indica_mRNA-1485_chi+	0.9	Moderately expressed	2	Y
Chr05_indica_mRNA-1489_chi+	1	Moderately expressed	1	Y
Chr05_indica_mRNA-2774_glu+	1.8	Expressed	1	Y
Chr05_indica_mRNA-2778_chi+	1.8	Moderately expressed	2	Y
Chr05_indica_mRNA-3095_glu-	4.2	Expressed	1	Y
Chr05_indica_mRNA-3501_glu+	7	Expressed	1	N
Chr05_indica_mRNA-1208_LZ-NBS-LRR-	0.1	Expressed	1	Y
Chr05_indica_mRNA-1536_LRR-TM+	1.3	Expressed	3	N
Chr05_indica_mRNA-1571_LRR-TM+	1.6	Moderately expressed	1	N
Chr05_indica_mRNA-1607_-LRR-	1.8	Expressed	2	Y
Chr05_indica_mRNA-3132_LRR+	4.5	Moderately expressed	1	N
Chr05_indica_mRNA-3327_LZ-NBS-LRR-	5.8	Expressed	1	N
Chr05_indica_mRNA-3352_LRR-TM-	6	Unexpressed	1	Y
Chr05_indica_mRNA-3475_NBS-LRR+	6.8	Expressed	1	Y
Chr05_indica_mRNA-3796_LRR-	8.9	Expressed	1	N
Chr05_indica_mRNA-4275_LRR+	11.8	Expressed	1	Y
Chr05_indica_mRNA-723_LRR-	5	Expressed	1	N
Chr05_indica_mRNA-753_LZ-NBS-LRR+	5.3	Expressed	1	N
Chr06_indica_mRNA-4142_glu+	7.7	Moderately expressed	1	Y
Chr06_indica_mRNA-4359_chi+	9.5	Moderately expressed	2	N
Chr06_indica_mRNA-4360_chi+	9.2	Moderately expressed	1	N
Chr06_indica_mRNA-3127_LRR-TM+	3.3	Moderately expressed	1	Y
Chr06_indica_mRNA-3184_LRR-TM+	0.1	Expressed	1	Y
Chr06_indica_mRNA-3200_LRR+	0.2	Expressed	1	N
Chr06_indica_mRNA-3217_LRR+	0.4	Expressed	3	Y
Chr06_indica_mRNA-3237_LRR+	0.5	Expressed	1	Y
Chr06_indica_mRNA-3862_LRR-TM+	5.7	Expressed	1	N
Chr06_indica_mRNA-4102_LRR-	7.4	Highly expressed	1	Y
Chr06_indica_mRNA-553_NBS-LRR-	3.5	Expressed	1	Y
Chr07_indica_mRNA-2497_tha-	4.4	Moderately expressed	2	N
Chr07_indica_mRNA-2499_tha-	4.5	Expressed	1	Y
Chr07_indica_mRNA-542_glu+	3.5	Moderately expressed	1	Y
Chr07_indica_mRNA-2624_LRR-TM-	5.3	Expressed	1	Y
Chr07_indica_mRNA-2654_LRR-TM-	5.5	Expressed	1	Y
Chr07_indica_mRNA-2666_LRR-TM-	5.6	Moderately expressed	1	Y
Chr07_indica_mRNA-3771_LRR-TM-	12.9	Moderately expressed	1	N
Chr08_indica_mRNA_3673_chi-	13	Moderately expressed	1	Y
Chr08_indica_mRNA_3674_chi+	13	Moderately expressed	1	Y
Chr08_indica_mRNA_3746_glu-	13.4	Expressed	1	Y
Chr08_indica_mRNA_1317_LRR+	1.8	Expressed	1	Y
Chr08_indica_mRNA_1447_LRR-	2.9	Expressed	1	Y
Chr08_indica_mRNA_1625_LRR-TM+	4.2	Expressed	1	Y
Chr08_indica_mRNA-_1935_NBS-LRR-	0.1	Expressed	1	Y
Chr08_indica_mRNA_3447_LRR+	11.6	Expressed	1	N
Chr08_indica_mRNA_847_NBS-LRR-	0.06	Expressed	1	N
Chr09_indica_mRNA-1617_glu-	4.6	Expressed	3	Y
Chr09_indica_mRNA-2242_LRR+	9.4	Expressed	1	Y
Chr09_indica_mRNA-2286_LRR-	9.6	Expressed	3	N
Chr10_indica_mRNA-2623_LRR+	6.6	Expressed	1	N
Chr10_indica_mRNA-844_LRR+	0.3	Expressed	1	Y
Chr11_indica_mRNA-_211_LRR-TM+	1.2	Expressed	1	Y
Chr11_indica_mRNA-_2134_LRR-	3.6	Expressed	2	Y
Chr11_indica_mRNA-_2137_LRR-	3.6	Expressed	1	Y
Chr11_indica_mRNA-_2201_NBS-LRR-	4.1	Unexpressed	1	N
Chr11_indica_mRNA-_2466_LRR+	6	Expressed	1	Y
Chr11_indica_mRNA-_2470_LRR-TM+	6	Expressed	2	Y
Chr11_indica_mRNA-_2497_LRR-TM+	6.2	Unexpressed	1	Y
Chr11_indica_mRNA-_2512_LRR-TM+	6.3	Expressed	1	Y
Chr11_indica_mRNA-_2520_-LRR-	6.4	Expressed	1	Y
Chr11_indica_mRNA-_2524_LRR-	6.4	Expressed	1	Y
Chr11_indica_mRNA-_2529_LRR-TM+	6.4	Expressed	1	Y
Chr11_indica_mRNA-_2986_LRR+	0.3	Unexpressed	1	Y
Chr11_indica_mRNA-_3067_LRR+	0.3	Expressed	6	Y
Chr11_indica_mRNA-_3068_LRR+	0.3	Expressed	3	Y
Chr11_indica_mRNA-_3069_LRR+	0.3	Expressed	1	Y
Chr11_indica_mRNA-_3071_LRR+	0.3	Expressed	5	Y
Chr11_indica_mRNA-_3073_LRR+	0.3	Expressed	1	Y
Chr11_indica_mRNA-_546_LRR+	3.4	Expressed	1	Y
Chr11_indica_mRNA-_938_LRR-	0.1	Unexpressed	1	Y
Chr11_indica_mRNA-_3166_-chi-	0.04	Moderately expressed	1	Y
Chr11_indica_mRNA-_3169_chi+	0.05	Highly expressed	4	Y
Chr11_indica_mRNA-_3170_chi+	0.06	Moderately expressed	2	Y
Chr11_indica_mRNA-_3172_chi+	0.06	Moderately expressed	3	Y
Chr11_indica_mRNA-_3173_chi+	0.07	Moderately expressed	2	Y
Chr11_indica_mRNA-_3174_chi+	0.08	Moderately expressed	1	Y
Chr11_indica_mRNA-_3177_chi-	0.09	Moderately expressed	3	Y
Chr12_indica_mRNA-_1466_glu+	1.1	Expressed	1	N
Chr12_indica_mRNA-_2924_-tha-	7.4	Expressed	2	Y
Chr12_indica_mRNA-_2925_tha-	7.4	Expressed	2	Y
Chr12_indica_mRNA-_2927_-tha-	7.4	Moderately expressed	2	Y
Chr12_indica_mRNA-_2060_NBS-LRR-	0.8	Expressed	1	Y
Chr12_indica_mRNA-_2116_LZ-NBS-LRR-	1.2	Expressed	1	N
Chr12_indica_mRNA-_2306_NBS-LRR-	2.9	Expressed	2	N
Chr12_indica_mRNA-_2358_NBS-LRR-	3.3	Unexpressed	1	Y
Chr12_indica_mRNA-_294_LRR-TM+	1.6	Expressed	1	N
Chr12_indica_mRNA-_546_LRR-	0.1	Expressed	2	Y
Chr12_indica_mRNA-_816_NBS-LRR-	0.03	Expressed	1	N
Chr12_indica_mRNA-_863_LRR-	0.4	Expressed	1	Y
Chr12_indica_mRNA-_874_LRR+	0.01	Expressed	2	Y
Chr12_indica_mRNA-_875_LRR+	0.01	Expressed	3	Y
Chr12_indica_mRNA-_876_LRR-	0.01	Expressed	1	Y
Oryza brachyantha
Gene	Position (Mb)	Expression	No. of paralogs	Present in cluster
Chr01_Brac_mRNA_2959_glu	NA	Moderately expressed	1	NA
Chr01_Brac_mRNA_3249_LRR	NA	Moderately expressed	1	NA
Chr01_Brac_mRNA_3298_glu	NA	Expressed	1	NA
Chr01_Brac_mRNA_361_LRR	NA	Expressed	1	NA
Chr01_Brac_mRNA_93_NBSLRR	NA	Expressed	1	NA
Chr01_Brac_mRNA_96_NBSLRR	NA	Expressed	2	NA
Chr02_Brac_mRNA_1909_chi	NA	Expressed	1	NA
Chr02_Brac_mRNA_2562_glu	NA	Expressed	1	NA
Chr02_Brac_mRNA_2591_glu	NA	Expressed	1	NA
Chr02_Brac_mRNA_403_LRRTM	NA	Expressed	1	NA
Chr02_Brac_mRNA_648_LRRTM	NA	Moderately expressed	1	NA
Chr03_Brac_mRNA_3046_glu	NA	Moderately expressed	1	NA
Chr03_Brac_mRNA_3132_LRRTM	NA	Moderately expressed	2	NA
Chr05_Brac_mRNA_1251_glu	NA	Expressed	1	NA
Chr05_Brac_mRNA_1256_chi	NA	Moderately expressed	1	NA
Chr05_Brac_mRNA_1463_glu	NA	Expressed	1	NA
Chr05_Brac_mRNA_1484_Miscellaneous	NA	Moderately expressed	1	NA
Chr06_Brac_mRNA_2228_glu	NA	Expressed	1	NA
Chr06_Brac_mRNA_303_NBSLRR	NA	Expressed	1	NA
Chr11_Brac_mRNA_1219_NBSLRR	NA	Unexpressed	1	NA
Chr11_Brac_mRNA_145_LRRTM	NA	Expressed	1	NA
